# Supplementary material for: An amino acid-resolution interactome for motile cilia illuminates the structure and function of ciliopathy protein complexes
Source: bioRxiv. 2023 Sep 21:2023.07.09.548259. Preprint. [Version 2] doi: 10.1101/2023.07.09.548259 (PMC10541116; doi:10.1101/2023.07.09.548259)
Supplement: Supplement 1 [file media-1.zip]

Archive with 1 entries (1 files):
- SupplementalTable1.csv
