# Supplementary material for: An amino acid-resolution interactome for motile cilia illuminates the structure and function of ciliopathy protein complexes
Source: bioRxiv. 2023 Sep 21:2023.07.09.548259. Preprint. [Version 2] doi: 10.1101/2023.07.09.548259 (PMC10541116; doi:10.1101/2023.07.09.548259)
Supplement: Supplement 1 [file media-1.zip › SupplementalTable1.csv]

Max. XlinkX Score	Tetrahymena Protein 1	Tetrahymena Uniprot ID 1	Residue Position 1	Tetrahymena Protein 2	Tetrahymena Uniprot ID 2	Residue Position 2	EggNOG Orthogroup 1	EggNOG Orthogroup 2	Human Ortholog(s) 1	Human Ortholog(s) 2
547.71	HSPA4	I7M4E9	334	HSPA4	I7M4E9	337	KOG0103@2759|Eukaryota	KOG0103@2759|Eukaryota	HSPA4,HSPA4L,HSPH1	HSPA4,HSPA4L,HSPH1
403.32	HSPA4	I7M4E9	334	HSPA4	I7M4E9	337	KOG0103@2759|Eukaryota	KOG0103@2759|Eukaryota	HSPA4,HSPA4L,HSPH1	HSPA4,HSPA4L,HSPH1
402.71	HSPA4	I7M4E9	334	HSPA4	I7M4E9	337	KOG0103@2759|Eukaryota	KOG0103@2759|Eukaryota	HSPA4,HSPA4L,HSPH1	HSPA4,HSPA4L,HSPH1
394.85	HSPA4	I7M4E9	65	HSPA4	I7M4E9	278	KOG0103@2759|Eukaryota	KOG0103@2759|Eukaryota	HSPA4,HSPA4L,HSPH1	HSPA4,HSPA4L,HSPH1
387.51	HSPA4	I7M4E9	337	HSPA4	I7M4E9	334	KOG0103@2759|Eukaryota	KOG0103@2759|Eukaryota	HSPA4,HSPA4L,HSPH1	HSPA4,HSPA4L,HSPH1
342.44	HSPA4	I7M4E9	334	HSPA4	I7M4E9	337	KOG0103@2759|Eukaryota	KOG0103@2759|Eukaryota	HSPA4,HSPA4L,HSPH1	HSPA4,HSPA4L,HSPH1
326.12	HSPA4	I7M4E9	334	HSPA4	I7M4E9	337	KOG0103@2759|Eukaryota	KOG0103@2759|Eukaryota	HSPA4,HSPA4L,HSPH1	HSPA4,HSPA4L,HSPH1
291.77	HSPA4	I7M4E9	65	HSPA4	I7M4E9	278	KOG0103@2759|Eukaryota	KOG0103@2759|Eukaryota	HSPA4,HSPA4L,HSPH1	HSPA4,HSPA4L,HSPH1
289.72	HSPA4	I7M4E9	65	HSPA4	I7M4E9	278	KOG0103@2759|Eukaryota	KOG0103@2759|Eukaryota	HSPA4,HSPA4L,HSPH1	HSPA4,HSPA4L,HSPH1
281.99	HSPA4	I7M4E9	89	HSPA4	I7M4E9	266	KOG0103@2759|Eukaryota	KOG0103@2759|Eukaryota	HSPA4,HSPA4L,HSPH1	HSPA4,HSPA4L,HSPH1
279.55	HSPA4	I7M4E9	334	HSPA4	I7M4E9	337	KOG0103@2759|Eukaryota	KOG0103@2759|Eukaryota	HSPA4,HSPA4L,HSPH1	HSPA4,HSPA4L,HSPH1
268.32	HSPA4	I7M4E9	603	HSPA4	I7M4E9	114	KOG0103@2759|Eukaryota	KOG0103@2759|Eukaryota	HSPA4,HSPA4L,HSPH1	HSPA4,HSPA4L,HSPH1
257.55	HSPA4	I7M4E9	334	HSPA4	I7M4E9	337	KOG0103@2759|Eukaryota	KOG0103@2759|Eukaryota	HSPA4,HSPA4L,HSPH1	HSPA4,HSPA4L,HSPH1
255.72	HSPA4	I7M4E9	334	HSPA4	I7M4E9	337	KOG0103@2759|Eukaryota	KOG0103@2759|Eukaryota	HSPA4,HSPA4L,HSPH1	HSPA4,HSPA4L,HSPH1
252.2	HSPA4	I7M4E9	65	HSPA4	I7M4E9	278	KOG0103@2759|Eukaryota	KOG0103@2759|Eukaryota	HSPA4,HSPA4L,HSPH1	HSPA4,HSPA4L,HSPH1
243.3	HSPA4	I7M4E9	429	HSPA4	I7M4E9	444	KOG0103@2759|Eukaryota	KOG0103@2759|Eukaryota	HSPA4,HSPA4L,HSPH1	HSPA4,HSPA4L,HSPH1
230.54	HSPA4	I7M4E9	65	HSPA4	I7M4E9	278	KOG0103@2759|Eukaryota	KOG0103@2759|Eukaryota	HSPA4,HSPA4L,HSPH1	HSPA4,HSPA4L,HSPH1
229.48	HSPA4	I7M4E9	65	HSPA4	I7M4E9	278	KOG0103@2759|Eukaryota	KOG0103@2759|Eukaryota	HSPA4,HSPA4L,HSPH1	HSPA4,HSPA4L,HSPH1
213.45	HSPA4	I7M4E9	223	HSPA4	I7M4E9	193	KOG0103@2759|Eukaryota	KOG0103@2759|Eukaryota	HSPA4,HSPA4L,HSPH1	HSPA4,HSPA4L,HSPH1
213	HSPA4	I7M4E9	89	HSPA4	I7M4E9	98	KOG0103@2759|Eukaryota	KOG0103@2759|Eukaryota	HSPA4,HSPA4L,HSPH1	HSPA4,HSPA4L,HSPH1
211.66	HSPA4	I7M4E9	98	HSPA4	I7M4E9	69	KOG0103@2759|Eukaryota	KOG0103@2759|Eukaryota	HSPA4,HSPA4L,HSPH1	HSPA4,HSPA4L,HSPH1
209.39	HSPA4	I7M4E9	89	HSPA4	I7M4E9	266	KOG0103@2759|Eukaryota	KOG0103@2759|Eukaryota	HSPA4,HSPA4L,HSPH1	HSPA4,HSPA4L,HSPH1
205.83	HSPA4	I7M4E9	223	HSPA4	I7M4E9	193	KOG0103@2759|Eukaryota	KOG0103@2759|Eukaryota	HSPA4,HSPA4L,HSPH1	HSPA4,HSPA4L,HSPH1
205.83	HSPA4	I7M4E9	223	HSPA4	I7M4E9	193	KOG0103@2759|Eukaryota	KOG0103@2759|Eukaryota	HSPA4,HSPA4L,HSPH1	HSPA4,HSPA4L,HSPH1
204.94	HSPA4	I7M4E9	409	HSPA4	I7M4E9	429	KOG0103@2759|Eukaryota	KOG0103@2759|Eukaryota	HSPA4,HSPA4L,HSPH1	HSPA4,HSPA4L,HSPH1
203.7	HSPA4	I7M4E9	603	HSPA4	I7M4E9	613	KOG0103@2759|Eukaryota	KOG0103@2759|Eukaryota	HSPA4,HSPA4L,HSPH1	HSPA4,HSPA4L,HSPH1
202.18	HSPA4	I7M4E9	89	HSPA4	I7M4E9	98	KOG0103@2759|Eukaryota	KOG0103@2759|Eukaryota	HSPA4,HSPA4L,HSPH1	HSPA4,HSPA4L,HSPH1
200.56	HSPA4	I7M4E9	223	HSPA4	I7M4E9	193	KOG0103@2759|Eukaryota	KOG0103@2759|Eukaryota	HSPA4,HSPA4L,HSPH1	HSPA4,HSPA4L,HSPH1
188.3	HSPA4	I7M4E9	223	HSPA4	I7M4E9	193	KOG0103@2759|Eukaryota	KOG0103@2759|Eukaryota	HSPA4,HSPA4L,HSPH1	HSPA4,HSPA4L,HSPH1
187.63	HSPA4	I7M4E9	429	HSPA4	I7M4E9	444	KOG0103@2759|Eukaryota	KOG0103@2759|Eukaryota	HSPA4,HSPA4L,HSPH1	HSPA4,HSPA4L,HSPH1
187.16	HSPA4	I7M4E9	65	HSPA4	I7M4E9	267	KOG0103@2759|Eukaryota	KOG0103@2759|Eukaryota	HSPA4,HSPA4L,HSPH1	HSPA4,HSPA4L,HSPH1
179.1	HSPA4	I7M4E9	223	HSPA4	I7M4E9	193	KOG0103@2759|Eukaryota	KOG0103@2759|Eukaryota	HSPA4,HSPA4L,HSPH1	HSPA4,HSPA4L,HSPH1
177.04	HSPA4	I7M4E9	603	HSPA4	I7M4E9	613	KOG0103@2759|Eukaryota	KOG0103@2759|Eukaryota	HSPA4,HSPA4L,HSPH1	HSPA4,HSPA4L,HSPH1
174.86	HSPA4	I7M4E9	223	HSPA4	I7M4E9	193	KOG0103@2759|Eukaryota	KOG0103@2759|Eukaryota	HSPA4,HSPA4L,HSPH1	HSPA4,HSPA4L,HSPH1
174.29	HSPA4	I7M4E9	89	HSPA4	I7M4E9	98	KOG0103@2759|Eukaryota	KOG0103@2759|Eukaryota	HSPA4,HSPA4L,HSPH1	HSPA4,HSPA4L,HSPH1
172.33	HSPA4	I7M4E9	69	HSPA4	I7M4E9	267	KOG0103@2759|Eukaryota	KOG0103@2759|Eukaryota	HSPA4,HSPA4L,HSPH1	HSPA4,HSPA4L,HSPH1
164.48	HSPA4	I7M4E9	89	HSPA4	I7M4E9	98	KOG0103@2759|Eukaryota	KOG0103@2759|Eukaryota	HSPA4,HSPA4L,HSPH1	HSPA4,HSPA4L,HSPH1
162.68	HSPA4	I7M4E9	135	HSPA4	I7M4E9	114	KOG0103@2759|Eukaryota	KOG0103@2759|Eukaryota	HSPA4,HSPA4L,HSPH1	HSPA4,HSPA4L,HSPH1
161.48	HSPA4	I7M4E9	89	HSPA4	I7M4E9	98	KOG0103@2759|Eukaryota	KOG0103@2759|Eukaryota	HSPA4,HSPA4L,HSPH1	HSPA4,HSPA4L,HSPH1
160.38	HSPA4	I7M4E9	89	HSPA4	I7M4E9	98	KOG0103@2759|Eukaryota	KOG0103@2759|Eukaryota	HSPA4,HSPA4L,HSPH1	HSPA4,HSPA4L,HSPH1
157.66	HSPA4	I7M4E9	223	HSPA4	I7M4E9	193	KOG0103@2759|Eukaryota	KOG0103@2759|Eukaryota	HSPA4,HSPA4L,HSPH1	HSPA4,HSPA4L,HSPH1
151.7	HSPA4	I7M4E9	337	HSPA4	I7M4E9	334	KOG0103@2759|Eukaryota	KOG0103@2759|Eukaryota	HSPA4,HSPA4L,HSPH1	HSPA4,HSPA4L,HSPH1
151.13	HSPA4	I7M4E9	223	HSPA4	I7M4E9	193	KOG0103@2759|Eukaryota	KOG0103@2759|Eukaryota	HSPA4,HSPA4L,HSPH1	HSPA4,HSPA4L,HSPH1
150.81	HSPA4	I7M4E9	223	HSPA4	I7M4E9	193	KOG0103@2759|Eukaryota	KOG0103@2759|Eukaryota	HSPA4,HSPA4L,HSPH1	HSPA4,HSPA4L,HSPH1
150.49	HSPA4	I7M4E9	89	HSPA4	I7M4E9	98	KOG0103@2759|Eukaryota	KOG0103@2759|Eukaryota	HSPA4,HSPA4L,HSPH1	HSPA4,HSPA4L,HSPH1
150.12	HSPA4	I7M4E9	65	HSPA4	I7M4E9	278	KOG0103@2759|Eukaryota	KOG0103@2759|Eukaryota	HSPA4,HSPA4L,HSPH1	HSPA4,HSPA4L,HSPH1
150.12	HSPA4	I7M4E9	89	HSPA4	I7M4E9	266	KOG0103@2759|Eukaryota	KOG0103@2759|Eukaryota	HSPA4,HSPA4L,HSPH1	HSPA4,HSPA4L,HSPH1
149.65	HSPA4	I7M4E9	98	HSPA4	I7M4E9	89	KOG0103@2759|Eukaryota	KOG0103@2759|Eukaryota	HSPA4,HSPA4L,HSPH1	HSPA4,HSPA4L,HSPH1
148.18	HSPA4	I7M4E9	223	HSPA4	I7M4E9	193	KOG0103@2759|Eukaryota	KOG0103@2759|Eukaryota	HSPA4,HSPA4L,HSPH1	HSPA4,HSPA4L,HSPH1
145.25	HSPA4	I7M4E9	223	HSPA4	I7M4E9	193	KOG0103@2759|Eukaryota	KOG0103@2759|Eukaryota	HSPA4,HSPA4L,HSPH1	HSPA4,HSPA4L,HSPH1
143.22	HSPA4	I7M4E9	223	HSPA4	I7M4E9	193	KOG0103@2759|Eukaryota	KOG0103@2759|Eukaryota	HSPA4,HSPA4L,HSPH1	HSPA4,HSPA4L,HSPH1
142.77	HSPA4	I7M4E9	69	HSPA4	I7M4E9	267	KOG0103@2759|Eukaryota	KOG0103@2759|Eukaryota	HSPA4,HSPA4L,HSPH1	HSPA4,HSPA4L,HSPH1
138.04	HSPA4	I7M4E9	98	HSPA4	I7M4E9	89	KOG0103@2759|Eukaryota	KOG0103@2759|Eukaryota	HSPA4,HSPA4L,HSPH1	HSPA4,HSPA4L,HSPH1
137.95	HSPA4	I7M4E9	89	HSPA4	I7M4E9	98	KOG0103@2759|Eukaryota	KOG0103@2759|Eukaryota	HSPA4,HSPA4L,HSPH1	HSPA4,HSPA4L,HSPH1
137.84	HSPA4	I7M4E9	89	HSPA4	I7M4E9	98	KOG0103@2759|Eukaryota	KOG0103@2759|Eukaryota	HSPA4,HSPA4L,HSPH1	HSPA4,HSPA4L,HSPH1
136.7	HSPA4	I7M4E9	223	HSPA4	I7M4E9	193	KOG0103@2759|Eukaryota	KOG0103@2759|Eukaryota	HSPA4,HSPA4L,HSPH1	HSPA4,HSPA4L,HSPH1
134.61	HSPA4	I7M4E9	69	HSPA4	I7M4E9	267	KOG0103@2759|Eukaryota	KOG0103@2759|Eukaryota	HSPA4,HSPA4L,HSPH1	HSPA4,HSPA4L,HSPH1
133.23	HSPA4	I7M4E9	223	HSPA4	I7M4E9	193	KOG0103@2759|Eukaryota	KOG0103@2759|Eukaryota	HSPA4,HSPA4L,HSPH1	HSPA4,HSPA4L,HSPH1
133.16	HSPA4	I7M4E9	69	HSPA4	I7M4E9	267	KOG0103@2759|Eukaryota	KOG0103@2759|Eukaryota	HSPA4,HSPA4L,HSPH1	HSPA4,HSPA4L,HSPH1
133.15	HSPA4	I7M4E9	119	HSPA4	I7M4E9	98	KOG0103@2759|Eukaryota	KOG0103@2759|Eukaryota	HSPA4,HSPA4L,HSPH1	HSPA4,HSPA4L,HSPH1
132.23	HSPA4	I7M4E9	266	HSPA4	I7M4E9	98	KOG0103@2759|Eukaryota	KOG0103@2759|Eukaryota	HSPA4,HSPA4L,HSPH1	HSPA4,HSPA4L,HSPH1
129.34	HSPA4	I7M4E9	223	HSPA4	I7M4E9	193	KOG0103@2759|Eukaryota	KOG0103@2759|Eukaryota	HSPA4,HSPA4L,HSPH1	HSPA4,HSPA4L,HSPH1
128.91	HSPA4	I7M4E9	223	HSPA4	I7M4E9	193	KOG0103@2759|Eukaryota	KOG0103@2759|Eukaryota	HSPA4,HSPA4L,HSPH1	HSPA4,HSPA4L,HSPH1
126.48	HSPA4	I7M4E9	89	HSPA4	I7M4E9	98	KOG0103@2759|Eukaryota	KOG0103@2759|Eukaryota	HSPA4,HSPA4L,HSPH1	HSPA4,HSPA4L,HSPH1
124.51	HSPA4	I7M4E9	69	HSPA4	I7M4E9	267	KOG0103@2759|Eukaryota	KOG0103@2759|Eukaryota	HSPA4,HSPA4L,HSPH1	HSPA4,HSPA4L,HSPH1
120.09	HSPA4	I7M4E9	223	HSPA4	I7M4E9	193	KOG0103@2759|Eukaryota	KOG0103@2759|Eukaryota	HSPA4,HSPA4L,HSPH1	HSPA4,HSPA4L,HSPH1
116.51	HSPA4	I7M4E9	89	HSPA4	I7M4E9	98	KOG0103@2759|Eukaryota	KOG0103@2759|Eukaryota	HSPA4,HSPA4L,HSPH1	HSPA4,HSPA4L,HSPH1
115.69	HSPA4	I7M4E9	69	HSPA4	I7M4E9	267	KOG0103@2759|Eukaryota	KOG0103@2759|Eukaryota	HSPA4,HSPA4L,HSPH1	HSPA4,HSPA4L,HSPH1
114.72	HSPA4	I7M4E9	223	HSPA4	I7M4E9	193	KOG0103@2759|Eukaryota	KOG0103@2759|Eukaryota	HSPA4,HSPA4L,HSPH1	HSPA4,HSPA4L,HSPH1
113.93	HSPA4	I7M4E9	223	HSPA4	I7M4E9	193	KOG0103@2759|Eukaryota	KOG0103@2759|Eukaryota	HSPA4,HSPA4L,HSPH1	HSPA4,HSPA4L,HSPH1
110.38	HSPA4	I7M4E9	223	HSPA4	I7M4E9	193	KOG0103@2759|Eukaryota	KOG0103@2759|Eukaryota	HSPA4,HSPA4L,HSPH1	HSPA4,HSPA4L,HSPH1
109.75	HSPA4	I7M4E9	119	HSPA4	I7M4E9	98	KOG0103@2759|Eukaryota	KOG0103@2759|Eukaryota	HSPA4,HSPA4L,HSPH1	HSPA4,HSPA4L,HSPH1
109.44	HSPA4	I7M4E9	119	HSPA4	I7M4E9	98	KOG0103@2759|Eukaryota	KOG0103@2759|Eukaryota	HSPA4,HSPA4L,HSPH1	HSPA4,HSPA4L,HSPH1
108.92	HSPA4	I7M4E9	98	HSPA4	I7M4E9	69	KOG0103@2759|Eukaryota	KOG0103@2759|Eukaryota	HSPA4,HSPA4L,HSPH1	HSPA4,HSPA4L,HSPH1
108.43	HSPA4	I7M4E9	223	HSPA4	I7M4E9	193	KOG0103@2759|Eukaryota	KOG0103@2759|Eukaryota	HSPA4,HSPA4L,HSPH1	HSPA4,HSPA4L,HSPH1
106.54	HSPA4	I7M4E9	89	HSPA4	I7M4E9	98	KOG0103@2759|Eukaryota	KOG0103@2759|Eukaryota	HSPA4,HSPA4L,HSPH1	HSPA4,HSPA4L,HSPH1
106.32	HSPA4	I7M4E9	89	HSPA4	I7M4E9	98	KOG0103@2759|Eukaryota	KOG0103@2759|Eukaryota	HSPA4,HSPA4L,HSPH1	HSPA4,HSPA4L,HSPH1
103.7	HSPA4	I7M4E9	65	HSPA4	I7M4E9	278	KOG0103@2759|Eukaryota	KOG0103@2759|Eukaryota	HSPA4,HSPA4L,HSPH1	HSPA4,HSPA4L,HSPH1
101.72	HSPA4	I7M4E9	223	HSPA4	I7M4E9	193	KOG0103@2759|Eukaryota	KOG0103@2759|Eukaryota	HSPA4,HSPA4L,HSPH1	HSPA4,HSPA4L,HSPH1
99.94	HSPA4	I7M4E9	89	HSPA4	I7M4E9	98	KOG0103@2759|Eukaryota	KOG0103@2759|Eukaryota	HSPA4,HSPA4L,HSPH1	HSPA4,HSPA4L,HSPH1
99.06	HSPA4	I7M4E9	266	HSPA4	I7M4E9	69	KOG0103@2759|Eukaryota	KOG0103@2759|Eukaryota	HSPA4,HSPA4L,HSPH1	HSPA4,HSPA4L,HSPH1
97.2	HSPA4	I7M4E9	223	HSPA4	I7M4E9	193	KOG0103@2759|Eukaryota	KOG0103@2759|Eukaryota	HSPA4,HSPA4L,HSPH1	HSPA4,HSPA4L,HSPH1
97.08	HSPA4	I7M4E9	69	HSPA4	I7M4E9	267	KOG0103@2759|Eukaryota	KOG0103@2759|Eukaryota	HSPA4,HSPA4L,HSPH1	HSPA4,HSPA4L,HSPH1
96.01	HSPA4	I7M4E9	223	HSPA4	I7M4E9	193	KOG0103@2759|Eukaryota	KOG0103@2759|Eukaryota	HSPA4,HSPA4L,HSPH1	HSPA4,HSPA4L,HSPH1
92.94	HSPA4	I7M4E9	69	HSPA4	I7M4E9	267	KOG0103@2759|Eukaryota	KOG0103@2759|Eukaryota	HSPA4,HSPA4L,HSPH1	HSPA4,HSPA4L,HSPH1
89.75	HSPA4	I7M4E9	119	HSPA4	I7M4E9	98	KOG0103@2759|Eukaryota	KOG0103@2759|Eukaryota	HSPA4,HSPA4L,HSPH1	HSPA4,HSPA4L,HSPH1
89.67	HSPA4	I7M4E9	69	HSPA4	I7M4E9	267	KOG0103@2759|Eukaryota	KOG0103@2759|Eukaryota	HSPA4,HSPA4L,HSPH1	HSPA4,HSPA4L,HSPH1
88.77	HSPA4	I7M4E9	89	HSPA4	I7M4E9	98	KOG0103@2759|Eukaryota	KOG0103@2759|Eukaryota	HSPA4,HSPA4L,HSPH1	HSPA4,HSPA4L,HSPH1
88.73	HSPA4	I7M4E9	223	HSPA4	I7M4E9	193	KOG0103@2759|Eukaryota	KOG0103@2759|Eukaryota	HSPA4,HSPA4L,HSPH1	HSPA4,HSPA4L,HSPH1
87.95	HSPA4	I7M4E9	69	HSPA4	I7M4E9	267	KOG0103@2759|Eukaryota	KOG0103@2759|Eukaryota	HSPA4,HSPA4L,HSPH1	HSPA4,HSPA4L,HSPH1
86.94	HSPA4	I7M4E9	89	HSPA4	I7M4E9	98	KOG0103@2759|Eukaryota	KOG0103@2759|Eukaryota	HSPA4,HSPA4L,HSPH1	HSPA4,HSPA4L,HSPH1
86.5	HSPA4	I7M4E9	89	HSPA4	I7M4E9	98	KOG0103@2759|Eukaryota	KOG0103@2759|Eukaryota	HSPA4,HSPA4L,HSPH1	HSPA4,HSPA4L,HSPH1
86.09	HSPA4	I7M4E9	69	HSPA4	I7M4E9	267	KOG0103@2759|Eukaryota	KOG0103@2759|Eukaryota	HSPA4,HSPA4L,HSPH1	HSPA4,HSPA4L,HSPH1
86.09	HSPA4	I7M4E9	69	HSPA4	I7M4E9	267	KOG0103@2759|Eukaryota	KOG0103@2759|Eukaryota	HSPA4,HSPA4L,HSPH1	HSPA4,HSPA4L,HSPH1
85.06	HSPA4	I7M4E9	119	HSPA4	I7M4E9	98	KOG0103@2759|Eukaryota	KOG0103@2759|Eukaryota	HSPA4,HSPA4L,HSPH1	HSPA4,HSPA4L,HSPH1
84.69	HSPA4	I7M4E9	98	HSPA4	I7M4E9	89	KOG0103@2759|Eukaryota	KOG0103@2759|Eukaryota	HSPA4,HSPA4L,HSPH1	HSPA4,HSPA4L,HSPH1
77.24	HSPA4	I7M4E9	119	HSPA4	I7M4E9	98	KOG0103@2759|Eukaryota	KOG0103@2759|Eukaryota	HSPA4,HSPA4L,HSPH1	HSPA4,HSPA4L,HSPH1
73.25	HSPA4	I7M4E9	429	HSPA4	I7M4E9	444	KOG0103@2759|Eukaryota	KOG0103@2759|Eukaryota	HSPA4,HSPA4L,HSPH1	HSPA4,HSPA4L,HSPH1
70.86	HSPA4	I7M4E9	65	HSPA4	I7M4E9	267	KOG0103@2759|Eukaryota	KOG0103@2759|Eukaryota	HSPA4,HSPA4L,HSPH1	HSPA4,HSPA4L,HSPH1
70.86	HSPA4	I7M4E9	65	HSPA4	I7M4E9	278	KOG0103@2759|Eukaryota	KOG0103@2759|Eukaryota	HSPA4,HSPA4L,HSPH1	HSPA4,HSPA4L,HSPH1
68.41	HSPA4	I7M4E9	89	HSPA4	I7M4E9	69	KOG0103@2759|Eukaryota	KOG0103@2759|Eukaryota	HSPA4,HSPA4L,HSPH1	HSPA4,HSPA4L,HSPH1
65.06	HSPA4	I7M4E9	429	HSPA4	I7M4E9	444	KOG0103@2759|Eukaryota	KOG0103@2759|Eukaryota	HSPA4,HSPA4L,HSPH1	HSPA4,HSPA4L,HSPH1
60.87	HSPA4	I7M4E9	65	HSPA4	I7M4E9	267	KOG0103@2759|Eukaryota	KOG0103@2759|Eukaryota	HSPA4,HSPA4L,HSPH1	HSPA4,HSPA4L,HSPH1
54.47	HSPA4	I7M4E9	98	HSPA4	I7M4E9	89	KOG0103@2759|Eukaryota	KOG0103@2759|Eukaryota	HSPA4,HSPA4L,HSPH1	HSPA4,HSPA4L,HSPH1
53.48	HSPA4	I7M4E9	69	HSPA4	I7M4E9	267	KOG0103@2759|Eukaryota	KOG0103@2759|Eukaryota	HSPA4,HSPA4L,HSPH1	HSPA4,HSPA4L,HSPH1
51	HSPA4	I7M4E9	69	HSPA4	I7M4E9	267	KOG0103@2759|Eukaryota	KOG0103@2759|Eukaryota	HSPA4,HSPA4L,HSPH1	HSPA4,HSPA4L,HSPH1
51	HSPA4	I7M4E9	69	HSPA4	I7M4E9	267	KOG0103@2759|Eukaryota	KOG0103@2759|Eukaryota	HSPA4,HSPA4L,HSPH1	HSPA4,HSPA4L,HSPH1
47.14	HSPA4	I7M4E9	65	HSPA4	I7M4E9	267	KOG0103@2759|Eukaryota	KOG0103@2759|Eukaryota	HSPA4,HSPA4L,HSPH1	HSPA4,HSPA4L,HSPH1
43.82	HSPA4	I7M4E9	69	HSPA4	I7M4E9	267	KOG0103@2759|Eukaryota	KOG0103@2759|Eukaryota	HSPA4,HSPA4L,HSPH1	HSPA4,HSPA4L,HSPH1
42.87	HSPA4	I7M4E9	69	HSPA4	I7M4E9	267	KOG0103@2759|Eukaryota	KOG0103@2759|Eukaryota	HSPA4,HSPA4L,HSPH1	HSPA4,HSPA4L,HSPH1
40	HSPA4	I7M4E9	89	HSPA4	I7M4E9	98	KOG0103@2759|Eukaryota	KOG0103@2759|Eukaryota	HSPA4,HSPA4L,HSPH1	HSPA4,HSPA4L,HSPH1
157.52	HSPA4	I7M4E9	65	HSPA4	I7M4E9	278	KOG0103@2759|Eukaryota	KOG0103@2759|Eukaryota	HSPA4,HSPA4L,HSPH1	HSPA4,HSPA4L,HSPH1
110.91	HSPA4	I7M4E9	89	HSPA4	I7M4E9	98	KOG0103@2759|Eukaryota	KOG0103@2759|Eukaryota	HSPA4,HSPA4L,HSPH1	HSPA4,HSPA4L,HSPH1
300.49	HSPA4	I7M4E9	65	HSPA4	I7M4E9	278	KOG0103@2759|Eukaryota	KOG0103@2759|Eukaryota	HSPA4,HSPA4L,HSPH1	HSPA4,HSPA4L,HSPH1
188.49	HSP70	Q234I5	61	HSPA4	I7M4E9	278	KOG0101@2759|Eukaryota	KOG0103@2759|Eukaryota	HSPA8,HSPA2,HSPA1A,HSPA1A,HSPA14,HSPA12A,HSPA12B,HSPA6,HSPA13,HSPA6,HSPA1L	HSPA4,HSPA4L,HSPH1
179.57	HSP70	Q234I5	61	HSPA4	I7M4E9	278	KOG0101@2759|Eukaryota	KOG0103@2759|Eukaryota	HSPA8,HSPA2,HSPA1A,HSPA1A,HSPA14,HSPA12A,HSPA12B,HSPA6,HSPA13,HSPA6,HSPA1L	HSPA4,HSPA4L,HSPH1
163.34	HSP70	Q234I5	61	HSPA4	I7M4E9	278	KOG0101@2759|Eukaryota	KOG0103@2759|Eukaryota	HSPA8,HSPA2,HSPA1A,HSPA1A,HSPA14,HSPA12A,HSPA12B,HSPA6,HSPA13,HSPA6,HSPA1L	HSPA4,HSPA4L,HSPH1
161.68	HSP70	Q234I5	61	HSPA4	I7M4E9	278	KOG0101@2759|Eukaryota	KOG0103@2759|Eukaryota	HSPA8,HSPA2,HSPA1A,HSPA1A,HSPA14,HSPA12A,HSPA12B,HSPA6,HSPA13,HSPA6,HSPA1L	HSPA4,HSPA4L,HSPH1
137.89	HSP70	Q234I5	61	HSPA4	I7M4E9	278	KOG0101@2759|Eukaryota	KOG0103@2759|Eukaryota	HSPA8,HSPA2,HSPA1A,HSPA1A,HSPA14,HSPA12A,HSPA12B,HSPA6,HSPA13,HSPA6,HSPA1L	HSPA4,HSPA4L,HSPH1
187.33	HSP70	Q234I5	61	HSPA4	I7M4E9	278	KOG0101@2759|Eukaryota	KOG0103@2759|Eukaryota	HSPA8,HSPA2,HSPA1A,HSPA1A,HSPA14,HSPA12A,HSPA12B,HSPA6,HSPA13,HSPA6,HSPA1L	HSPA4,HSPA4L,HSPH1
303.16	HSP70	Q234I5	61	HSPA4	I7M4E9	278	KOG0101@2759|Eukaryota	KOG0103@2759|Eukaryota	HSPA8,HSPA2,HSPA1A,HSPA1A,HSPA14,HSPA12A,HSPA12B,HSPA6,HSPA13,HSPA6,HSPA1L	HSPA4,HSPA4L,HSPH1
268.47	HSP70	Q234I5	76	HSP70	Q234I5	82	KOG0101@2759|Eukaryota	KOG0101@2759|Eukaryota	HSPA8,HSPA2,HSPA1A,HSPA1A,HSPA14,HSPA12A,HSPA12B,HSPA6,HSPA13,HSPA6,HSPA1L	HSPA8,HSPA2,HSPA1A,HSPA1A,HSPA14,HSPA12A,HSPA12B,HSPA6,HSPA13,HSPA6,HSPA1L
239.7	HSP70	Q234I5	464	HSP70	Q234I5	513	KOG0101@2759|Eukaryota	KOG0101@2759|Eukaryota	HSPA8,HSPA2,HSPA1A,HSPA1A,HSPA14,HSPA12A,HSPA12B,HSPA6,HSPA13,HSPA6,HSPA1L	HSPA8,HSPA2,HSPA1A,HSPA1A,HSPA14,HSPA12A,HSPA12B,HSPA6,HSPA13,HSPA6,HSPA1L
239.7	HSP70	Q234I5	464	HSP70	Q234I5	513	KOG0101@2759|Eukaryota	KOG0101@2759|Eukaryota	HSPA8,HSPA2,HSPA1A,HSPA1A,HSPA14,HSPA12A,HSPA12B,HSPA6,HSPA13,HSPA6,HSPA1L	HSPA8,HSPA2,HSPA1A,HSPA1A,HSPA14,HSPA12A,HSPA12B,HSPA6,HSPA13,HSPA6,HSPA1L
237.99	HSP70	Q234I5	464	HSP70	Q234I5	513	KOG0101@2759|Eukaryota	KOG0101@2759|Eukaryota	HSPA8,HSPA2,HSPA1A,HSPA1A,HSPA14,HSPA12A,HSPA12B,HSPA6,HSPA13,HSPA6,HSPA1L	HSPA8,HSPA2,HSPA1A,HSPA1A,HSPA14,HSPA12A,HSPA12B,HSPA6,HSPA13,HSPA6,HSPA1L
228.05	HSP70	Q234I5	464	HSP70	Q234I5	513	KOG0101@2759|Eukaryota	KOG0101@2759|Eukaryota	HSPA8,HSPA2,HSPA1A,HSPA1A,HSPA14,HSPA12A,HSPA12B,HSPA6,HSPA13,HSPA6,HSPA1L	HSPA8,HSPA2,HSPA1A,HSPA1A,HSPA14,HSPA12A,HSPA12B,HSPA6,HSPA13,HSPA6,HSPA1L
226.59	HSP70	Q234I5	464	HSP70	Q234I5	513	KOG0101@2759|Eukaryota	KOG0101@2759|Eukaryota	HSPA8,HSPA2,HSPA1A,HSPA1A,HSPA14,HSPA12A,HSPA12B,HSPA6,HSPA13,HSPA6,HSPA1L	HSPA8,HSPA2,HSPA1A,HSPA1A,HSPA14,HSPA12A,HSPA12B,HSPA6,HSPA13,HSPA6,HSPA1L
225.72	HSP70	Q234I5	76	HSP70	Q234I5	82	KOG0101@2759|Eukaryota	KOG0101@2759|Eukaryota	HSPA8,HSPA2,HSPA1A,HSPA1A,HSPA14,HSPA12A,HSPA12B,HSPA6,HSPA13,HSPA6,HSPA1L	HSPA8,HSPA2,HSPA1A,HSPA1A,HSPA14,HSPA12A,HSPA12B,HSPA6,HSPA13,HSPA6,HSPA1L
219.57	HSP70	Q234I5	464	HSP70	Q234I5	513	KOG0101@2759|Eukaryota	KOG0101@2759|Eukaryota	HSPA8,HSPA2,HSPA1A,HSPA1A,HSPA14,HSPA12A,HSPA12B,HSPA6,HSPA13,HSPA6,HSPA1L	HSPA8,HSPA2,HSPA1A,HSPA1A,HSPA14,HSPA12A,HSPA12B,HSPA6,HSPA13,HSPA6,HSPA1L
213.53	HSP70	Q234I5	76	HSP70	Q234I5	82	KOG0101@2759|Eukaryota	KOG0101@2759|Eukaryota	HSPA8,HSPA2,HSPA1A,HSPA1A,HSPA14,HSPA12A,HSPA12B,HSPA6,HSPA13,HSPA6,HSPA1L	HSPA8,HSPA2,HSPA1A,HSPA1A,HSPA14,HSPA12A,HSPA12B,HSPA6,HSPA13,HSPA6,HSPA1L
209.08	HSP70	Q234I5	464	HSP70	Q234I5	513	KOG0101@2759|Eukaryota	KOG0101@2759|Eukaryota	HSPA8,HSPA2,HSPA1A,HSPA1A,HSPA14,HSPA12A,HSPA12B,HSPA6,HSPA13,HSPA6,HSPA1L	HSPA8,HSPA2,HSPA1A,HSPA1A,HSPA14,HSPA12A,HSPA12B,HSPA6,HSPA13,HSPA6,HSPA1L
206.62	HSP70	Q234I5	464	HSP70	Q234I5	513	KOG0101@2759|Eukaryota	KOG0101@2759|Eukaryota	HSPA8,HSPA2,HSPA1A,HSPA1A,HSPA14,HSPA12A,HSPA12B,HSPA6,HSPA13,HSPA6,HSPA1L	HSPA8,HSPA2,HSPA1A,HSPA1A,HSPA14,HSPA12A,HSPA12B,HSPA6,HSPA13,HSPA6,HSPA1L
204.07	HSP70	Q234I5	464	HSP70	Q234I5	513	KOG0101@2759|Eukaryota	KOG0101@2759|Eukaryota	HSPA8,HSPA2,HSPA1A,HSPA1A,HSPA14,HSPA12A,HSPA12B,HSPA6,HSPA13,HSPA6,HSPA1L	HSPA8,HSPA2,HSPA1A,HSPA1A,HSPA14,HSPA12A,HSPA12B,HSPA6,HSPA13,HSPA6,HSPA1L
196.88	HSP70	Q234I5	464	HSP70	Q234I5	513	KOG0101@2759|Eukaryota	KOG0101@2759|Eukaryota	HSPA8,HSPA2,HSPA1A,HSPA1A,HSPA14,HSPA12A,HSPA12B,HSPA6,HSPA13,HSPA6,HSPA1L	HSPA8,HSPA2,HSPA1A,HSPA1A,HSPA14,HSPA12A,HSPA12B,HSPA6,HSPA13,HSPA6,HSPA1L
196.79	HSP70	Q234I5	165	HSP70	Q234I5	513	KOG0101@2759|Eukaryota	KOG0101@2759|Eukaryota	HSPA8,HSPA2,HSPA1A,HSPA1A,HSPA14,HSPA12A,HSPA12B,HSPA6,HSPA13,HSPA6,HSPA1L	HSPA8,HSPA2,HSPA1A,HSPA1A,HSPA14,HSPA12A,HSPA12B,HSPA6,HSPA13,HSPA6,HSPA1L
195.98	HSP70	Q234I5	464	HSP70	Q234I5	513	KOG0101@2759|Eukaryota	KOG0101@2759|Eukaryota	HSPA8,HSPA2,HSPA1A,HSPA1A,HSPA14,HSPA12A,HSPA12B,HSPA6,HSPA13,HSPA6,HSPA1L	HSPA8,HSPA2,HSPA1A,HSPA1A,HSPA14,HSPA12A,HSPA12B,HSPA6,HSPA13,HSPA6,HSPA1L
195.98	HSP70	Q234I5	464	HSP70	Q234I5	513	KOG0101@2759|Eukaryota	KOG0101@2759|Eukaryota	HSPA8,HSPA2,HSPA1A,HSPA1A,HSPA14,HSPA12A,HSPA12B,HSPA6,HSPA13,HSPA6,HSPA1L	HSPA8,HSPA2,HSPA1A,HSPA1A,HSPA14,HSPA12A,HSPA12B,HSPA6,HSPA13,HSPA6,HSPA1L
195.48	HSP70	Q234I5	464	HSP70	Q234I5	513	KOG0101@2759|Eukaryota	KOG0101@2759|Eukaryota	HSPA8,HSPA2,HSPA1A,HSPA1A,HSPA14,HSPA12A,HSPA12B,HSPA6,HSPA13,HSPA6,HSPA1L	HSPA8,HSPA2,HSPA1A,HSPA1A,HSPA14,HSPA12A,HSPA12B,HSPA6,HSPA13,HSPA6,HSPA1L
193.27	HSP70	Q234I5	464	HSP70	Q234I5	513	KOG0101@2759|Eukaryota	KOG0101@2759|Eukaryota	HSPA8,HSPA2,HSPA1A,HSPA1A,HSPA14,HSPA12A,HSPA12B,HSPA6,HSPA13,HSPA6,HSPA1L	HSPA8,HSPA2,HSPA1A,HSPA1A,HSPA14,HSPA12A,HSPA12B,HSPA6,HSPA13,HSPA6,HSPA1L
192.16	HSP70	Q234I5	464	HSP70	Q234I5	513	KOG0101@2759|Eukaryota	KOG0101@2759|Eukaryota	HSPA8,HSPA2,HSPA1A,HSPA1A,HSPA14,HSPA12A,HSPA12B,HSPA6,HSPA13,HSPA6,HSPA1L	HSPA8,HSPA2,HSPA1A,HSPA1A,HSPA14,HSPA12A,HSPA12B,HSPA6,HSPA13,HSPA6,HSPA1L
191.41	HSP70	Q234I5	464	HSP70	Q234I5	513	KOG0101@2759|Eukaryota	KOG0101@2759|Eukaryota	HSPA8,HSPA2,HSPA1A,HSPA1A,HSPA14,HSPA12A,HSPA12B,HSPA6,HSPA13,HSPA6,HSPA1L	HSPA8,HSPA2,HSPA1A,HSPA1A,HSPA14,HSPA12A,HSPA12B,HSPA6,HSPA13,HSPA6,HSPA1L
190.88	HSP70	Q234I5	119	HSP70	Q234I5	112	KOG0101@2759|Eukaryota	KOG0101@2759|Eukaryota	HSPA8,HSPA2,HSPA1A,HSPA1A,HSPA14,HSPA12A,HSPA12B,HSPA6,HSPA13,HSPA6,HSPA1L	HSPA8,HSPA2,HSPA1A,HSPA1A,HSPA14,HSPA12A,HSPA12B,HSPA6,HSPA13,HSPA6,HSPA1L
183.88	HSP70	Q234I5	464	HSP70	Q234I5	513	KOG0101@2759|Eukaryota	KOG0101@2759|Eukaryota	HSPA8,HSPA2,HSPA1A,HSPA1A,HSPA14,HSPA12A,HSPA12B,HSPA6,HSPA13,HSPA6,HSPA1L	HSPA8,HSPA2,HSPA1A,HSPA1A,HSPA14,HSPA12A,HSPA12B,HSPA6,HSPA13,HSPA6,HSPA1L
182.4	HSP70	Q234I5	165	HSP70	Q234I5	513	KOG0101@2759|Eukaryota	KOG0101@2759|Eukaryota	HSPA8,HSPA2,HSPA1A,HSPA1A,HSPA14,HSPA12A,HSPA12B,HSPA6,HSPA13,HSPA6,HSPA1L	HSPA8,HSPA2,HSPA1A,HSPA1A,HSPA14,HSPA12A,HSPA12B,HSPA6,HSPA13,HSPA6,HSPA1L
179.72	HSP70	Q234I5	563	HSP70	Q234I5	567	KOG0101@2759|Eukaryota	KOG0101@2759|Eukaryota	HSPA8,HSPA2,HSPA1A,HSPA1A,HSPA14,HSPA12A,HSPA12B,HSPA6,HSPA13,HSPA6,HSPA1L	HSPA8,HSPA2,HSPA1A,HSPA1A,HSPA14,HSPA12A,HSPA12B,HSPA6,HSPA13,HSPA6,HSPA1L
176.38	HSP70	Q234I5	464	HSP70	Q234I5	513	KOG0101@2759|Eukaryota	KOG0101@2759|Eukaryota	HSPA8,HSPA2,HSPA1A,HSPA1A,HSPA14,HSPA12A,HSPA12B,HSPA6,HSPA13,HSPA6,HSPA1L	HSPA8,HSPA2,HSPA1A,HSPA1A,HSPA14,HSPA12A,HSPA12B,HSPA6,HSPA13,HSPA6,HSPA1L
172.59	HSP70	Q234I5	464	HSP70	Q234I5	513	KOG0101@2759|Eukaryota	KOG0101@2759|Eukaryota	HSPA8,HSPA2,HSPA1A,HSPA1A,HSPA14,HSPA12A,HSPA12B,HSPA6,HSPA13,HSPA6,HSPA1L	HSPA8,HSPA2,HSPA1A,HSPA1A,HSPA14,HSPA12A,HSPA12B,HSPA6,HSPA13,HSPA6,HSPA1L
172.59	HSP70	Q234I5	464	HSP70	Q234I5	513	KOG0101@2759|Eukaryota	KOG0101@2759|Eukaryota	HSPA8,HSPA2,HSPA1A,HSPA1A,HSPA14,HSPA12A,HSPA12B,HSPA6,HSPA13,HSPA6,HSPA1L	HSPA8,HSPA2,HSPA1A,HSPA1A,HSPA14,HSPA12A,HSPA12B,HSPA6,HSPA13,HSPA6,HSPA1L
169.65	HSP70	Q234I5	563	HSP70	Q234I5	567	KOG0101@2759|Eukaryota	KOG0101@2759|Eukaryota	HSPA8,HSPA2,HSPA1A,HSPA1A,HSPA14,HSPA12A,HSPA12B,HSPA6,HSPA13,HSPA6,HSPA1L	HSPA8,HSPA2,HSPA1A,HSPA1A,HSPA14,HSPA12A,HSPA12B,HSPA6,HSPA13,HSPA6,HSPA1L
168.83	HSP70	Q234I5	464	HSP70	Q234I5	513	KOG0101@2759|Eukaryota	KOG0101@2759|Eukaryota	HSPA8,HSPA2,HSPA1A,HSPA1A,HSPA14,HSPA12A,HSPA12B,HSPA6,HSPA13,HSPA6,HSPA1L	HSPA8,HSPA2,HSPA1A,HSPA1A,HSPA14,HSPA12A,HSPA12B,HSPA6,HSPA13,HSPA6,HSPA1L
164.49	HSP70	Q234I5	464	HSP70	Q234I5	513	KOG0101@2759|Eukaryota	KOG0101@2759|Eukaryota	HSPA8,HSPA2,HSPA1A,HSPA1A,HSPA14,HSPA12A,HSPA12B,HSPA6,HSPA13,HSPA6,HSPA1L	HSPA8,HSPA2,HSPA1A,HSPA1A,HSPA14,HSPA12A,HSPA12B,HSPA6,HSPA13,HSPA6,HSPA1L
163.45	HSP70	Q234I5	76	HSP70	Q234I5	82	KOG0101@2759|Eukaryota	KOG0101@2759|Eukaryota	HSPA8,HSPA2,HSPA1A,HSPA1A,HSPA14,HSPA12A,HSPA12B,HSPA6,HSPA13,HSPA6,HSPA1L	HSPA8,HSPA2,HSPA1A,HSPA1A,HSPA14,HSPA12A,HSPA12B,HSPA6,HSPA13,HSPA6,HSPA1L
163.45	HSP70	Q234I5	76	HSP70	Q234I5	82	KOG0101@2759|Eukaryota	KOG0101@2759|Eukaryota	HSPA8,HSPA2,HSPA1A,HSPA1A,HSPA14,HSPA12A,HSPA12B,HSPA6,HSPA13,HSPA6,HSPA1L	HSPA8,HSPA2,HSPA1A,HSPA1A,HSPA14,HSPA12A,HSPA12B,HSPA6,HSPA13,HSPA6,HSPA1L
160.18	HSP70	Q234I5	98	HSP70	Q234I5	112	KOG0101@2759|Eukaryota	KOG0101@2759|Eukaryota	HSPA8,HSPA2,HSPA1A,HSPA1A,HSPA14,HSPA12A,HSPA12B,HSPA6,HSPA13,HSPA6,HSPA1L	HSPA8,HSPA2,HSPA1A,HSPA1A,HSPA14,HSPA12A,HSPA12B,HSPA6,HSPA13,HSPA6,HSPA1L
160.16	HSP70	Q234I5	165	HSP70	Q234I5	513	KOG0101@2759|Eukaryota	KOG0101@2759|Eukaryota	HSPA8,HSPA2,HSPA1A,HSPA1A,HSPA14,HSPA12A,HSPA12B,HSPA6,HSPA13,HSPA6,HSPA1L	HSPA8,HSPA2,HSPA1A,HSPA1A,HSPA14,HSPA12A,HSPA12B,HSPA6,HSPA13,HSPA6,HSPA1L
160.16	HSP70	Q234I5	464	HSP70	Q234I5	513	KOG0101@2759|Eukaryota	KOG0101@2759|Eukaryota	HSPA8,HSPA2,HSPA1A,HSPA1A,HSPA14,HSPA12A,HSPA12B,HSPA6,HSPA13,HSPA6,HSPA1L	HSPA8,HSPA2,HSPA1A,HSPA1A,HSPA14,HSPA12A,HSPA12B,HSPA6,HSPA13,HSPA6,HSPA1L
159.79	HSP70	Q234I5	464	HSP70	Q234I5	513	KOG0101@2759|Eukaryota	KOG0101@2759|Eukaryota	HSPA8,HSPA2,HSPA1A,HSPA1A,HSPA14,HSPA12A,HSPA12B,HSPA6,HSPA13,HSPA6,HSPA1L	HSPA8,HSPA2,HSPA1A,HSPA1A,HSPA14,HSPA12A,HSPA12B,HSPA6,HSPA13,HSPA6,HSPA1L
159.79	HSP70	Q234I5	76	HSP70	Q234I5	82	KOG0101@2759|Eukaryota	KOG0101@2759|Eukaryota	HSPA8,HSPA2,HSPA1A,HSPA1A,HSPA14,HSPA12A,HSPA12B,HSPA6,HSPA13,HSPA6,HSPA1L	HSPA8,HSPA2,HSPA1A,HSPA1A,HSPA14,HSPA12A,HSPA12B,HSPA6,HSPA13,HSPA6,HSPA1L
159.66	HSP70	Q234I5	108	HSP70	Q234I5	118	KOG0101@2759|Eukaryota	KOG0101@2759|Eukaryota	HSPA8,HSPA2,HSPA1A,HSPA1A,HSPA14,HSPA12A,HSPA12B,HSPA6,HSPA13,HSPA6,HSPA1L	HSPA8,HSPA2,HSPA1A,HSPA1A,HSPA14,HSPA12A,HSPA12B,HSPA6,HSPA13,HSPA6,HSPA1L
157.59	HSP70	Q234I5	76	HSP70	Q234I5	82	KOG0101@2759|Eukaryota	KOG0101@2759|Eukaryota	HSPA8,HSPA2,HSPA1A,HSPA1A,HSPA14,HSPA12A,HSPA12B,HSPA6,HSPA13,HSPA6,HSPA1L	HSPA8,HSPA2,HSPA1A,HSPA1A,HSPA14,HSPA12A,HSPA12B,HSPA6,HSPA13,HSPA6,HSPA1L
157.59	HSP70	Q234I5	464	HSP70	Q234I5	513	KOG0101@2759|Eukaryota	KOG0101@2759|Eukaryota	HSPA8,HSPA2,HSPA1A,HSPA1A,HSPA14,HSPA12A,HSPA12B,HSPA6,HSPA13,HSPA6,HSPA1L	HSPA8,HSPA2,HSPA1A,HSPA1A,HSPA14,HSPA12A,HSPA12B,HSPA6,HSPA13,HSPA6,HSPA1L
157.34	HSP70	Q234I5	464	HSP70	Q234I5	513	KOG0101@2759|Eukaryota	KOG0101@2759|Eukaryota	HSPA8,HSPA2,HSPA1A,HSPA1A,HSPA14,HSPA12A,HSPA12B,HSPA6,HSPA13,HSPA6,HSPA1L	HSPA8,HSPA2,HSPA1A,HSPA1A,HSPA14,HSPA12A,HSPA12B,HSPA6,HSPA13,HSPA6,HSPA1L
155.42	HSP70	Q234I5	464	HSP70	Q234I5	513	KOG0101@2759|Eukaryota	KOG0101@2759|Eukaryota	HSPA8,HSPA2,HSPA1A,HSPA1A,HSPA14,HSPA12A,HSPA12B,HSPA6,HSPA13,HSPA6,HSPA1L	HSPA8,HSPA2,HSPA1A,HSPA1A,HSPA14,HSPA12A,HSPA12B,HSPA6,HSPA13,HSPA6,HSPA1L
155.42	HSP70	Q234I5	464	HSP70	Q234I5	513	KOG0101@2759|Eukaryota	KOG0101@2759|Eukaryota	HSPA8,HSPA2,HSPA1A,HSPA1A,HSPA14,HSPA12A,HSPA12B,HSPA6,HSPA13,HSPA6,HSPA1L	HSPA8,HSPA2,HSPA1A,HSPA1A,HSPA14,HSPA12A,HSPA12B,HSPA6,HSPA13,HSPA6,HSPA1L
153.36	HSP70	Q234I5	464	HSP70	Q234I5	513	KOG0101@2759|Eukaryota	KOG0101@2759|Eukaryota	HSPA8,HSPA2,HSPA1A,HSPA1A,HSPA14,HSPA12A,HSPA12B,HSPA6,HSPA13,HSPA6,HSPA1L	HSPA8,HSPA2,HSPA1A,HSPA1A,HSPA14,HSPA12A,HSPA12B,HSPA6,HSPA13,HSPA6,HSPA1L
150.35	HSP70	Q234I5	464	HSP70	Q234I5	513	KOG0101@2759|Eukaryota	KOG0101@2759|Eukaryota	HSPA8,HSPA2,HSPA1A,HSPA1A,HSPA14,HSPA12A,HSPA12B,HSPA6,HSPA13,HSPA6,HSPA1L	HSPA8,HSPA2,HSPA1A,HSPA1A,HSPA14,HSPA12A,HSPA12B,HSPA6,HSPA13,HSPA6,HSPA1L
150.35	HSP70	Q234I5	464	HSP70	Q234I5	513	KOG0101@2759|Eukaryota	KOG0101@2759|Eukaryota	HSPA8,HSPA2,HSPA1A,HSPA1A,HSPA14,HSPA12A,HSPA12B,HSPA6,HSPA13,HSPA6,HSPA1L	HSPA8,HSPA2,HSPA1A,HSPA1A,HSPA14,HSPA12A,HSPA12B,HSPA6,HSPA13,HSPA6,HSPA1L
150.35	HSP70	Q234I5	165	HSP70	Q234I5	513	KOG0101@2759|Eukaryota	KOG0101@2759|Eukaryota	HSPA8,HSPA2,HSPA1A,HSPA1A,HSPA14,HSPA12A,HSPA12B,HSPA6,HSPA13,HSPA6,HSPA1L	HSPA8,HSPA2,HSPA1A,HSPA1A,HSPA14,HSPA12A,HSPA12B,HSPA6,HSPA13,HSPA6,HSPA1L
150.08	HSP70	Q234I5	464	HSP70	Q234I5	513	KOG0101@2759|Eukaryota	KOG0101@2759|Eukaryota	HSPA8,HSPA2,HSPA1A,HSPA1A,HSPA14,HSPA12A,HSPA12B,HSPA6,HSPA13,HSPA6,HSPA1L	HSPA8,HSPA2,HSPA1A,HSPA1A,HSPA14,HSPA12A,HSPA12B,HSPA6,HSPA13,HSPA6,HSPA1L
149.23	HSP70	Q234I5	119	HSP70	Q234I5	112	KOG0101@2759|Eukaryota	KOG0101@2759|Eukaryota	HSPA8,HSPA2,HSPA1A,HSPA1A,HSPA14,HSPA12A,HSPA12B,HSPA6,HSPA13,HSPA6,HSPA1L	HSPA8,HSPA2,HSPA1A,HSPA1A,HSPA14,HSPA12A,HSPA12B,HSPA6,HSPA13,HSPA6,HSPA1L
148.89	HSP70	Q234I5	464	HSP70	Q234I5	513	KOG0101@2759|Eukaryota	KOG0101@2759|Eukaryota	HSPA8,HSPA2,HSPA1A,HSPA1A,HSPA14,HSPA12A,HSPA12B,HSPA6,HSPA13,HSPA6,HSPA1L	HSPA8,HSPA2,HSPA1A,HSPA1A,HSPA14,HSPA12A,HSPA12B,HSPA6,HSPA13,HSPA6,HSPA1L
148.19	HSP70	Q234I5	464	HSP70	Q234I5	513	KOG0101@2759|Eukaryota	KOG0101@2759|Eukaryota	HSPA8,HSPA2,HSPA1A,HSPA1A,HSPA14,HSPA12A,HSPA12B,HSPA6,HSPA13,HSPA6,HSPA1L	HSPA8,HSPA2,HSPA1A,HSPA1A,HSPA14,HSPA12A,HSPA12B,HSPA6,HSPA13,HSPA6,HSPA1L
147.67	HSP70	Q234I5	563	HSP70	Q234I5	567	KOG0101@2759|Eukaryota	KOG0101@2759|Eukaryota	HSPA8,HSPA2,HSPA1A,HSPA1A,HSPA14,HSPA12A,HSPA12B,HSPA6,HSPA13,HSPA6,HSPA1L	HSPA8,HSPA2,HSPA1A,HSPA1A,HSPA14,HSPA12A,HSPA12B,HSPA6,HSPA13,HSPA6,HSPA1L
147.4	HSP70	Q234I5	165	HSP70	Q234I5	513	KOG0101@2759|Eukaryota	KOG0101@2759|Eukaryota	HSPA8,HSPA2,HSPA1A,HSPA1A,HSPA14,HSPA12A,HSPA12B,HSPA6,HSPA13,HSPA6,HSPA1L	HSPA8,HSPA2,HSPA1A,HSPA1A,HSPA14,HSPA12A,HSPA12B,HSPA6,HSPA13,HSPA6,HSPA1L
147.4	HSP70	Q234I5	464	HSP70	Q234I5	513	KOG0101@2759|Eukaryota	KOG0101@2759|Eukaryota	HSPA8,HSPA2,HSPA1A,HSPA1A,HSPA14,HSPA12A,HSPA12B,HSPA6,HSPA13,HSPA6,HSPA1L	HSPA8,HSPA2,HSPA1A,HSPA1A,HSPA14,HSPA12A,HSPA12B,HSPA6,HSPA13,HSPA6,HSPA1L
147.18	HSP70	Q234I5	98	HSP70	Q234I5	112	KOG0101@2759|Eukaryota	KOG0101@2759|Eukaryota	HSPA8,HSPA2,HSPA1A,HSPA1A,HSPA14,HSPA12A,HSPA12B,HSPA6,HSPA13,HSPA6,HSPA1L	HSPA8,HSPA2,HSPA1A,HSPA1A,HSPA14,HSPA12A,HSPA12B,HSPA6,HSPA13,HSPA6,HSPA1L
145.9	HSP70	Q234I5	165	HSP70	Q234I5	513	KOG0101@2759|Eukaryota	KOG0101@2759|Eukaryota	HSPA8,HSPA2,HSPA1A,HSPA1A,HSPA14,HSPA12A,HSPA12B,HSPA6,HSPA13,HSPA6,HSPA1L	HSPA8,HSPA2,HSPA1A,HSPA1A,HSPA14,HSPA12A,HSPA12B,HSPA6,HSPA13,HSPA6,HSPA1L
145.9	HSP70	Q234I5	165	HSP70	Q234I5	513	KOG0101@2759|Eukaryota	KOG0101@2759|Eukaryota	HSPA8,HSPA2,HSPA1A,HSPA1A,HSPA14,HSPA12A,HSPA12B,HSPA6,HSPA13,HSPA6,HSPA1L	HSPA8,HSPA2,HSPA1A,HSPA1A,HSPA14,HSPA12A,HSPA12B,HSPA6,HSPA13,HSPA6,HSPA1L
145.9	HSP70	Q234I5	464	HSP70	Q234I5	513	KOG0101@2759|Eukaryota	KOG0101@2759|Eukaryota	HSPA8,HSPA2,HSPA1A,HSPA1A,HSPA14,HSPA12A,HSPA12B,HSPA6,HSPA13,HSPA6,HSPA1L	HSPA8,HSPA2,HSPA1A,HSPA1A,HSPA14,HSPA12A,HSPA12B,HSPA6,HSPA13,HSPA6,HSPA1L
144.55	HSP70	Q234I5	76	HSP70	Q234I5	61	KOG0101@2759|Eukaryota	KOG0101@2759|Eukaryota	HSPA8,HSPA2,HSPA1A,HSPA1A,HSPA14,HSPA12A,HSPA12B,HSPA6,HSPA13,HSPA6,HSPA1L	HSPA8,HSPA2,HSPA1A,HSPA1A,HSPA14,HSPA12A,HSPA12B,HSPA6,HSPA13,HSPA6,HSPA1L
144.17	HSP70	Q234I5	464	HSP70	Q234I5	513	KOG0101@2759|Eukaryota	KOG0101@2759|Eukaryota	HSPA8,HSPA2,HSPA1A,HSPA1A,HSPA14,HSPA12A,HSPA12B,HSPA6,HSPA13,HSPA6,HSPA1L	HSPA8,HSPA2,HSPA1A,HSPA1A,HSPA14,HSPA12A,HSPA12B,HSPA6,HSPA13,HSPA6,HSPA1L
142.43	HSP70	Q234I5	464	HSP70	Q234I5	513	KOG0101@2759|Eukaryota	KOG0101@2759|Eukaryota	HSPA8,HSPA2,HSPA1A,HSPA1A,HSPA14,HSPA12A,HSPA12B,HSPA6,HSPA13,HSPA6,HSPA1L	HSPA8,HSPA2,HSPA1A,HSPA1A,HSPA14,HSPA12A,HSPA12B,HSPA6,HSPA13,HSPA6,HSPA1L
142.43	HSP70	Q234I5	165	HSP70	Q234I5	513	KOG0101@2759|Eukaryota	KOG0101@2759|Eukaryota	HSPA8,HSPA2,HSPA1A,HSPA1A,HSPA14,HSPA12A,HSPA12B,HSPA6,HSPA13,HSPA6,HSPA1L	HSPA8,HSPA2,HSPA1A,HSPA1A,HSPA14,HSPA12A,HSPA12B,HSPA6,HSPA13,HSPA6,HSPA1L
139.9	HSP70	Q234I5	464	HSP70	Q234I5	513	KOG0101@2759|Eukaryota	KOG0101@2759|Eukaryota	HSPA8,HSPA2,HSPA1A,HSPA1A,HSPA14,HSPA12A,HSPA12B,HSPA6,HSPA13,HSPA6,HSPA1L	HSPA8,HSPA2,HSPA1A,HSPA1A,HSPA14,HSPA12A,HSPA12B,HSPA6,HSPA13,HSPA6,HSPA1L
139.48	HSP70	Q234I5	98	HSP70	Q234I5	112	KOG0101@2759|Eukaryota	KOG0101@2759|Eukaryota	HSPA8,HSPA2,HSPA1A,HSPA1A,HSPA14,HSPA12A,HSPA12B,HSPA6,HSPA13,HSPA6,HSPA1L	HSPA8,HSPA2,HSPA1A,HSPA1A,HSPA14,HSPA12A,HSPA12B,HSPA6,HSPA13,HSPA6,HSPA1L
137.95	HSP70	Q234I5	165	HSP70	Q234I5	513	KOG0101@2759|Eukaryota	KOG0101@2759|Eukaryota	HSPA8,HSPA2,HSPA1A,HSPA1A,HSPA14,HSPA12A,HSPA12B,HSPA6,HSPA13,HSPA6,HSPA1L	HSPA8,HSPA2,HSPA1A,HSPA1A,HSPA14,HSPA12A,HSPA12B,HSPA6,HSPA13,HSPA6,HSPA1L
137.95	HSP70	Q234I5	464	HSP70	Q234I5	513	KOG0101@2759|Eukaryota	KOG0101@2759|Eukaryota	HSPA8,HSPA2,HSPA1A,HSPA1A,HSPA14,HSPA12A,HSPA12B,HSPA6,HSPA13,HSPA6,HSPA1L	HSPA8,HSPA2,HSPA1A,HSPA1A,HSPA14,HSPA12A,HSPA12B,HSPA6,HSPA13,HSPA6,HSPA1L
137.28	HSP70	Q234I5	464	HSP70	Q234I5	513	KOG0101@2759|Eukaryota	KOG0101@2759|Eukaryota	HSPA8,HSPA2,HSPA1A,HSPA1A,HSPA14,HSPA12A,HSPA12B,HSPA6,HSPA13,HSPA6,HSPA1L	HSPA8,HSPA2,HSPA1A,HSPA1A,HSPA14,HSPA12A,HSPA12B,HSPA6,HSPA13,HSPA6,HSPA1L
136.63	HSP70	Q234I5	464	HSP70	Q234I5	513	KOG0101@2759|Eukaryota	KOG0101@2759|Eukaryota	HSPA8,HSPA2,HSPA1A,HSPA1A,HSPA14,HSPA12A,HSPA12B,HSPA6,HSPA13,HSPA6,HSPA1L	HSPA8,HSPA2,HSPA1A,HSPA1A,HSPA14,HSPA12A,HSPA12B,HSPA6,HSPA13,HSPA6,HSPA1L
136.63	HSP70	Q234I5	464	HSP70	Q234I5	513	KOG0101@2759|Eukaryota	KOG0101@2759|Eukaryota	HSPA8,HSPA2,HSPA1A,HSPA1A,HSPA14,HSPA12A,HSPA12B,HSPA6,HSPA13,HSPA6,HSPA1L	HSPA8,HSPA2,HSPA1A,HSPA1A,HSPA14,HSPA12A,HSPA12B,HSPA6,HSPA13,HSPA6,HSPA1L
136.63	HSP70	Q234I5	165	HSP70	Q234I5	513	KOG0101@2759|Eukaryota	KOG0101@2759|Eukaryota	HSPA8,HSPA2,HSPA1A,HSPA1A,HSPA14,HSPA12A,HSPA12B,HSPA6,HSPA13,HSPA6,HSPA1L	HSPA8,HSPA2,HSPA1A,HSPA1A,HSPA14,HSPA12A,HSPA12B,HSPA6,HSPA13,HSPA6,HSPA1L
135.82	HSP70	Q234I5	98	HSP70	Q234I5	112	KOG0101@2759|Eukaryota	KOG0101@2759|Eukaryota	HSPA8,HSPA2,HSPA1A,HSPA1A,HSPA14,HSPA12A,HSPA12B,HSPA6,HSPA13,HSPA6,HSPA1L	HSPA8,HSPA2,HSPA1A,HSPA1A,HSPA14,HSPA12A,HSPA12B,HSPA6,HSPA13,HSPA6,HSPA1L
135.43	HSP70	Q234I5	464	HSP70	Q234I5	513	KOG0101@2759|Eukaryota	KOG0101@2759|Eukaryota	HSPA8,HSPA2,HSPA1A,HSPA1A,HSPA14,HSPA12A,HSPA12B,HSPA6,HSPA13,HSPA6,HSPA1L	HSPA8,HSPA2,HSPA1A,HSPA1A,HSPA14,HSPA12A,HSPA12B,HSPA6,HSPA13,HSPA6,HSPA1L
135.28	HSP70	Q234I5	563	HSP70	Q234I5	567	KOG0101@2759|Eukaryota	KOG0101@2759|Eukaryota	HSPA8,HSPA2,HSPA1A,HSPA1A,HSPA14,HSPA12A,HSPA12B,HSPA6,HSPA13,HSPA6,HSPA1L	HSPA8,HSPA2,HSPA1A,HSPA1A,HSPA14,HSPA12A,HSPA12B,HSPA6,HSPA13,HSPA6,HSPA1L
134.75	HSP70	Q234I5	76	HSP70	Q234I5	61	KOG0101@2759|Eukaryota	KOG0101@2759|Eukaryota	HSPA8,HSPA2,HSPA1A,HSPA1A,HSPA14,HSPA12A,HSPA12B,HSPA6,HSPA13,HSPA6,HSPA1L	HSPA8,HSPA2,HSPA1A,HSPA1A,HSPA14,HSPA12A,HSPA12B,HSPA6,HSPA13,HSPA6,HSPA1L
133.99	HSP70	Q234I5	464	HSP70	Q234I5	513	KOG0101@2759|Eukaryota	KOG0101@2759|Eukaryota	HSPA8,HSPA2,HSPA1A,HSPA1A,HSPA14,HSPA12A,HSPA12B,HSPA6,HSPA13,HSPA6,HSPA1L	HSPA8,HSPA2,HSPA1A,HSPA1A,HSPA14,HSPA12A,HSPA12B,HSPA6,HSPA13,HSPA6,HSPA1L
129.54	HSP70	Q234I5	98	HSP70	Q234I5	112	KOG0101@2759|Eukaryota	KOG0101@2759|Eukaryota	HSPA8,HSPA2,HSPA1A,HSPA1A,HSPA14,HSPA12A,HSPA12B,HSPA6,HSPA13,HSPA6,HSPA1L	HSPA8,HSPA2,HSPA1A,HSPA1A,HSPA14,HSPA12A,HSPA12B,HSPA6,HSPA13,HSPA6,HSPA1L
129.54	HSP70	Q234I5	98	HSP70	Q234I5	112	KOG0101@2759|Eukaryota	KOG0101@2759|Eukaryota	HSPA8,HSPA2,HSPA1A,HSPA1A,HSPA14,HSPA12A,HSPA12B,HSPA6,HSPA13,HSPA6,HSPA1L	HSPA8,HSPA2,HSPA1A,HSPA1A,HSPA14,HSPA12A,HSPA12B,HSPA6,HSPA13,HSPA6,HSPA1L
125.97	HSP70	Q234I5	165	HSP70	Q234I5	513	KOG0101@2759|Eukaryota	KOG0101@2759|Eukaryota	HSPA8,HSPA2,HSPA1A,HSPA1A,HSPA14,HSPA12A,HSPA12B,HSPA6,HSPA13,HSPA6,HSPA1L	HSPA8,HSPA2,HSPA1A,HSPA1A,HSPA14,HSPA12A,HSPA12B,HSPA6,HSPA13,HSPA6,HSPA1L
123.86	HSP70	Q234I5	165	HSP70	Q234I5	513	KOG0101@2759|Eukaryota	KOG0101@2759|Eukaryota	HSPA8,HSPA2,HSPA1A,HSPA1A,HSPA14,HSPA12A,HSPA12B,HSPA6,HSPA13,HSPA6,HSPA1L	HSPA8,HSPA2,HSPA1A,HSPA1A,HSPA14,HSPA12A,HSPA12B,HSPA6,HSPA13,HSPA6,HSPA1L
120.68	HSP70	Q234I5	464	HSP70	Q234I5	513	KOG0101@2759|Eukaryota	KOG0101@2759|Eukaryota	HSPA8,HSPA2,HSPA1A,HSPA1A,HSPA14,HSPA12A,HSPA12B,HSPA6,HSPA13,HSPA6,HSPA1L	HSPA8,HSPA2,HSPA1A,HSPA1A,HSPA14,HSPA12A,HSPA12B,HSPA6,HSPA13,HSPA6,HSPA1L
120.62	HSP70	Q234I5	165	HSP70	Q234I5	526	KOG0101@2759|Eukaryota	KOG0101@2759|Eukaryota	HSPA8,HSPA2,HSPA1A,HSPA1A,HSPA14,HSPA12A,HSPA12B,HSPA6,HSPA13,HSPA6,HSPA1L	HSPA8,HSPA2,HSPA1A,HSPA1A,HSPA14,HSPA12A,HSPA12B,HSPA6,HSPA13,HSPA6,HSPA1L
117.63	HSP70	Q234I5	98	HSP70	Q234I5	112	KOG0101@2759|Eukaryota	KOG0101@2759|Eukaryota	HSPA8,HSPA2,HSPA1A,HSPA1A,HSPA14,HSPA12A,HSPA12B,HSPA6,HSPA13,HSPA6,HSPA1L	HSPA8,HSPA2,HSPA1A,HSPA1A,HSPA14,HSPA12A,HSPA12B,HSPA6,HSPA13,HSPA6,HSPA1L
114.4	HSP70	Q234I5	165	HSP70	Q234I5	513	KOG0101@2759|Eukaryota	KOG0101@2759|Eukaryota	HSPA8,HSPA2,HSPA1A,HSPA1A,HSPA14,HSPA12A,HSPA12B,HSPA6,HSPA13,HSPA6,HSPA1L	HSPA8,HSPA2,HSPA1A,HSPA1A,HSPA14,HSPA12A,HSPA12B,HSPA6,HSPA13,HSPA6,HSPA1L
113.89	HSP70	Q234I5	61	HSP70	Q234I5	255	KOG0101@2759|Eukaryota	KOG0101@2759|Eukaryota	HSPA8,HSPA2,HSPA1A,HSPA1A,HSPA14,HSPA12A,HSPA12B,HSPA6,HSPA13,HSPA6,HSPA1L	HSPA8,HSPA2,HSPA1A,HSPA1A,HSPA14,HSPA12A,HSPA12B,HSPA6,HSPA13,HSPA6,HSPA1L
113.8	HSP70	Q234I5	108	HSP70	Q234I5	118	KOG0101@2759|Eukaryota	KOG0101@2759|Eukaryota	HSPA8,HSPA2,HSPA1A,HSPA1A,HSPA14,HSPA12A,HSPA12B,HSPA6,HSPA13,HSPA6,HSPA1L	HSPA8,HSPA2,HSPA1A,HSPA1A,HSPA14,HSPA12A,HSPA12B,HSPA6,HSPA13,HSPA6,HSPA1L
113.67	HSP70	Q234I5	61	HSP70	Q234I5	255	KOG0101@2759|Eukaryota	KOG0101@2759|Eukaryota	HSPA8,HSPA2,HSPA1A,HSPA1A,HSPA14,HSPA12A,HSPA12B,HSPA6,HSPA13,HSPA6,HSPA1L	HSPA8,HSPA2,HSPA1A,HSPA1A,HSPA14,HSPA12A,HSPA12B,HSPA6,HSPA13,HSPA6,HSPA1L
113.35	HSP70	Q234I5	98	HSP70	Q234I5	112	KOG0101@2759|Eukaryota	KOG0101@2759|Eukaryota	HSPA8,HSPA2,HSPA1A,HSPA1A,HSPA14,HSPA12A,HSPA12B,HSPA6,HSPA13,HSPA6,HSPA1L	HSPA8,HSPA2,HSPA1A,HSPA1A,HSPA14,HSPA12A,HSPA12B,HSPA6,HSPA13,HSPA6,HSPA1L
113.01	HSP70	Q234I5	146	HSP70	Q234I5	165	KOG0101@2759|Eukaryota	KOG0101@2759|Eukaryota	HSPA8,HSPA2,HSPA1A,HSPA1A,HSPA14,HSPA12A,HSPA12B,HSPA6,HSPA13,HSPA6,HSPA1L	HSPA8,HSPA2,HSPA1A,HSPA1A,HSPA14,HSPA12A,HSPA12B,HSPA6,HSPA13,HSPA6,HSPA1L
112.71	HSP70	Q234I5	464	HSP70	Q234I5	513	KOG0101@2759|Eukaryota	KOG0101@2759|Eukaryota	HSPA8,HSPA2,HSPA1A,HSPA1A,HSPA14,HSPA12A,HSPA12B,HSPA6,HSPA13,HSPA6,HSPA1L	HSPA8,HSPA2,HSPA1A,HSPA1A,HSPA14,HSPA12A,HSPA12B,HSPA6,HSPA13,HSPA6,HSPA1L
110.51	HSP70	Q234I5	98	HSP70	Q234I5	112	KOG0101@2759|Eukaryota	KOG0101@2759|Eukaryota	HSPA8,HSPA2,HSPA1A,HSPA1A,HSPA14,HSPA12A,HSPA12B,HSPA6,HSPA13,HSPA6,HSPA1L	HSPA8,HSPA2,HSPA1A,HSPA1A,HSPA14,HSPA12A,HSPA12B,HSPA6,HSPA13,HSPA6,HSPA1L
110.51	HSP70	Q234I5	98	HSP70	Q234I5	112	KOG0101@2759|Eukaryota	KOG0101@2759|Eukaryota	HSPA8,HSPA2,HSPA1A,HSPA1A,HSPA14,HSPA12A,HSPA12B,HSPA6,HSPA13,HSPA6,HSPA1L	HSPA8,HSPA2,HSPA1A,HSPA1A,HSPA14,HSPA12A,HSPA12B,HSPA6,HSPA13,HSPA6,HSPA1L
106.58	HSP70	Q234I5	98	HSP70	Q234I5	112	KOG0101@2759|Eukaryota	KOG0101@2759|Eukaryota	HSPA8,HSPA2,HSPA1A,HSPA1A,HSPA14,HSPA12A,HSPA12B,HSPA6,HSPA13,HSPA6,HSPA1L	HSPA8,HSPA2,HSPA1A,HSPA1A,HSPA14,HSPA12A,HSPA12B,HSPA6,HSPA13,HSPA6,HSPA1L
106.58	HSP70	Q234I5	98	HSP70	Q234I5	112	KOG0101@2759|Eukaryota	KOG0101@2759|Eukaryota	HSPA8,HSPA2,HSPA1A,HSPA1A,HSPA14,HSPA12A,HSPA12B,HSPA6,HSPA13,HSPA6,HSPA1L	HSPA8,HSPA2,HSPA1A,HSPA1A,HSPA14,HSPA12A,HSPA12B,HSPA6,HSPA13,HSPA6,HSPA1L
103.03	HSP70	Q234I5	98	HSP70	Q234I5	112	KOG0101@2759|Eukaryota	KOG0101@2759|Eukaryota	HSPA8,HSPA2,HSPA1A,HSPA1A,HSPA14,HSPA12A,HSPA12B,HSPA6,HSPA13,HSPA6,HSPA1L	HSPA8,HSPA2,HSPA1A,HSPA1A,HSPA14,HSPA12A,HSPA12B,HSPA6,HSPA13,HSPA6,HSPA1L
102.73	HSP70	Q234I5	98	HSP70	Q234I5	112	KOG0101@2759|Eukaryota	KOG0101@2759|Eukaryota	HSPA8,HSPA2,HSPA1A,HSPA1A,HSPA14,HSPA12A,HSPA12B,HSPA6,HSPA13,HSPA6,HSPA1L	HSPA8,HSPA2,HSPA1A,HSPA1A,HSPA14,HSPA12A,HSPA12B,HSPA6,HSPA13,HSPA6,HSPA1L
98.94	HSP70	Q234I5	165	HSP70	Q234I5	513	KOG0101@2759|Eukaryota	KOG0101@2759|Eukaryota	HSPA8,HSPA2,HSPA1A,HSPA1A,HSPA14,HSPA12A,HSPA12B,HSPA6,HSPA13,HSPA6,HSPA1L	HSPA8,HSPA2,HSPA1A,HSPA1A,HSPA14,HSPA12A,HSPA12B,HSPA6,HSPA13,HSPA6,HSPA1L
98.94	HSP70	Q234I5	464	HSP70	Q234I5	513	KOG0101@2759|Eukaryota	KOG0101@2759|Eukaryota	HSPA8,HSPA2,HSPA1A,HSPA1A,HSPA14,HSPA12A,HSPA12B,HSPA6,HSPA13,HSPA6,HSPA1L	HSPA8,HSPA2,HSPA1A,HSPA1A,HSPA14,HSPA12A,HSPA12B,HSPA6,HSPA13,HSPA6,HSPA1L
98.94	HSP70	Q234I5	464	HSP70	Q234I5	513	KOG0101@2759|Eukaryota	KOG0101@2759|Eukaryota	HSPA8,HSPA2,HSPA1A,HSPA1A,HSPA14,HSPA12A,HSPA12B,HSPA6,HSPA13,HSPA6,HSPA1L	HSPA8,HSPA2,HSPA1A,HSPA1A,HSPA14,HSPA12A,HSPA12B,HSPA6,HSPA13,HSPA6,HSPA1L
98.94	HSP70	Q234I5	464	HSP70	Q234I5	513	KOG0101@2759|Eukaryota	KOG0101@2759|Eukaryota	HSPA8,HSPA2,HSPA1A,HSPA1A,HSPA14,HSPA12A,HSPA12B,HSPA6,HSPA13,HSPA6,HSPA1L	HSPA8,HSPA2,HSPA1A,HSPA1A,HSPA14,HSPA12A,HSPA12B,HSPA6,HSPA13,HSPA6,HSPA1L
98.82	HSP70	Q234I5	464	HSP70	Q234I5	513	KOG0101@2759|Eukaryota	KOG0101@2759|Eukaryota	HSPA8,HSPA2,HSPA1A,HSPA1A,HSPA14,HSPA12A,HSPA12B,HSPA6,HSPA13,HSPA6,HSPA1L	HSPA8,HSPA2,HSPA1A,HSPA1A,HSPA14,HSPA12A,HSPA12B,HSPA6,HSPA13,HSPA6,HSPA1L
96.03	HSP70	Q234I5	106	HSP70	Q234I5	118	KOG0101@2759|Eukaryota	KOG0101@2759|Eukaryota	HSPA8,HSPA2,HSPA1A,HSPA1A,HSPA14,HSPA12A,HSPA12B,HSPA6,HSPA13,HSPA6,HSPA1L	HSPA8,HSPA2,HSPA1A,HSPA1A,HSPA14,HSPA12A,HSPA12B,HSPA6,HSPA13,HSPA6,HSPA1L
95.81	HSP70	Q234I5	464	HSP70	Q234I5	513	KOG0101@2759|Eukaryota	KOG0101@2759|Eukaryota	HSPA8,HSPA2,HSPA1A,HSPA1A,HSPA14,HSPA12A,HSPA12B,HSPA6,HSPA13,HSPA6,HSPA1L	HSPA8,HSPA2,HSPA1A,HSPA1A,HSPA14,HSPA12A,HSPA12B,HSPA6,HSPA13,HSPA6,HSPA1L
94.69	HSP70	Q234I5	464	HSP70	Q234I5	513	KOG0101@2759|Eukaryota	KOG0101@2759|Eukaryota	HSPA8,HSPA2,HSPA1A,HSPA1A,HSPA14,HSPA12A,HSPA12B,HSPA6,HSPA13,HSPA6,HSPA1L	HSPA8,HSPA2,HSPA1A,HSPA1A,HSPA14,HSPA12A,HSPA12B,HSPA6,HSPA13,HSPA6,HSPA1L
94.69	HSP70	Q234I5	165	HSP70	Q234I5	513	KOG0101@2759|Eukaryota	KOG0101@2759|Eukaryota	HSPA8,HSPA2,HSPA1A,HSPA1A,HSPA14,HSPA12A,HSPA12B,HSPA6,HSPA13,HSPA6,HSPA1L	HSPA8,HSPA2,HSPA1A,HSPA1A,HSPA14,HSPA12A,HSPA12B,HSPA6,HSPA13,HSPA6,HSPA1L
93.21	HSP70	Q234I5	464	HSP70	Q234I5	513	KOG0101@2759|Eukaryota	KOG0101@2759|Eukaryota	HSPA8,HSPA2,HSPA1A,HSPA1A,HSPA14,HSPA12A,HSPA12B,HSPA6,HSPA13,HSPA6,HSPA1L	HSPA8,HSPA2,HSPA1A,HSPA1A,HSPA14,HSPA12A,HSPA12B,HSPA6,HSPA13,HSPA6,HSPA1L
89.63	HSP70	Q234I5	119	HSP70	Q234I5	112	KOG0101@2759|Eukaryota	KOG0101@2759|Eukaryota	HSPA8,HSPA2,HSPA1A,HSPA1A,HSPA14,HSPA12A,HSPA12B,HSPA6,HSPA13,HSPA6,HSPA1L	HSPA8,HSPA2,HSPA1A,HSPA1A,HSPA14,HSPA12A,HSPA12B,HSPA6,HSPA13,HSPA6,HSPA1L
84.75	HSP70	Q234I5	98	HSP70	Q234I5	112	KOG0101@2759|Eukaryota	KOG0101@2759|Eukaryota	HSPA8,HSPA2,HSPA1A,HSPA1A,HSPA14,HSPA12A,HSPA12B,HSPA6,HSPA13,HSPA6,HSPA1L	HSPA8,HSPA2,HSPA1A,HSPA1A,HSPA14,HSPA12A,HSPA12B,HSPA6,HSPA13,HSPA6,HSPA1L
81.87	HSP70	Q234I5	464	HSP70	Q234I5	513	KOG0101@2759|Eukaryota	KOG0101@2759|Eukaryota	HSPA8,HSPA2,HSPA1A,HSPA1A,HSPA14,HSPA12A,HSPA12B,HSPA6,HSPA13,HSPA6,HSPA1L	HSPA8,HSPA2,HSPA1A,HSPA1A,HSPA14,HSPA12A,HSPA12B,HSPA6,HSPA13,HSPA6,HSPA1L
71.53	HSP70	Q234I5	98	HSP70	Q234I5	112	KOG0101@2759|Eukaryota	KOG0101@2759|Eukaryota	HSPA8,HSPA2,HSPA1A,HSPA1A,HSPA14,HSPA12A,HSPA12B,HSPA6,HSPA13,HSPA6,HSPA1L	HSPA8,HSPA2,HSPA1A,HSPA1A,HSPA14,HSPA12A,HSPA12B,HSPA6,HSPA13,HSPA6,HSPA1L
71.14	HSP70	Q234I5	76	HSP70	Q234I5	61	KOG0101@2759|Eukaryota	KOG0101@2759|Eukaryota	HSPA8,HSPA2,HSPA1A,HSPA1A,HSPA14,HSPA12A,HSPA12B,HSPA6,HSPA13,HSPA6,HSPA1L	HSPA8,HSPA2,HSPA1A,HSPA1A,HSPA14,HSPA12A,HSPA12B,HSPA6,HSPA13,HSPA6,HSPA1L
70.2	HSP70	Q234I5	565	HSP70	Q234I5	560	KOG0101@2759|Eukaryota	KOG0101@2759|Eukaryota	HSPA8,HSPA2,HSPA1A,HSPA1A,HSPA14,HSPA12A,HSPA12B,HSPA6,HSPA13,HSPA6,HSPA1L	HSPA8,HSPA2,HSPA1A,HSPA1A,HSPA14,HSPA12A,HSPA12B,HSPA6,HSPA13,HSPA6,HSPA1L
66.14	HSP70	Q234I5	565	HSP70	Q234I5	560	KOG0101@2759|Eukaryota	KOG0101@2759|Eukaryota	HSPA8,HSPA2,HSPA1A,HSPA1A,HSPA14,HSPA12A,HSPA12B,HSPA6,HSPA13,HSPA6,HSPA1L	HSPA8,HSPA2,HSPA1A,HSPA1A,HSPA14,HSPA12A,HSPA12B,HSPA6,HSPA13,HSPA6,HSPA1L
66.09	HSP70	Q234I5	76	HSP70	Q234I5	61	KOG0101@2759|Eukaryota	KOG0101@2759|Eukaryota	HSPA8,HSPA2,HSPA1A,HSPA1A,HSPA14,HSPA12A,HSPA12B,HSPA6,HSPA13,HSPA6,HSPA1L	HSPA8,HSPA2,HSPA1A,HSPA1A,HSPA14,HSPA12A,HSPA12B,HSPA6,HSPA13,HSPA6,HSPA1L
65.67	HSP70	Q234I5	565	HSP70	Q234I5	560	KOG0101@2759|Eukaryota	KOG0101@2759|Eukaryota	HSPA8,HSPA2,HSPA1A,HSPA1A,HSPA14,HSPA12A,HSPA12B,HSPA6,HSPA13,HSPA6,HSPA1L	HSPA8,HSPA2,HSPA1A,HSPA1A,HSPA14,HSPA12A,HSPA12B,HSPA6,HSPA13,HSPA6,HSPA1L
53.47	HSP70	Q234I5	506	HSP70	Q234I5	429	KOG0101@2759|Eukaryota	KOG0101@2759|Eukaryota	HSPA8,HSPA2,HSPA1A,HSPA1A,HSPA14,HSPA12A,HSPA12B,HSPA6,HSPA13,HSPA6,HSPA1L	HSPA8,HSPA2,HSPA1A,HSPA1A,HSPA14,HSPA12A,HSPA12B,HSPA6,HSPA13,HSPA6,HSPA1L
50.54	HSP70	Q234I5	464	HSP70	Q234I5	513	KOG0101@2759|Eukaryota	KOG0101@2759|Eukaryota	HSPA8,HSPA2,HSPA1A,HSPA1A,HSPA14,HSPA12A,HSPA12B,HSPA6,HSPA13,HSPA6,HSPA1L	HSPA8,HSPA2,HSPA1A,HSPA1A,HSPA14,HSPA12A,HSPA12B,HSPA6,HSPA13,HSPA6,HSPA1L
47.92	HSP70	Q234I5	61	HSP70	Q234I5	255	KOG0101@2759|Eukaryota	KOG0101@2759|Eukaryota	HSPA8,HSPA2,HSPA1A,HSPA1A,HSPA14,HSPA12A,HSPA12B,HSPA6,HSPA13,HSPA6,HSPA1L	HSPA8,HSPA2,HSPA1A,HSPA1A,HSPA14,HSPA12A,HSPA12B,HSPA6,HSPA13,HSPA6,HSPA1L
44.45	HSP70	Q234I5	76	HSP70	Q234I5	61	KOG0101@2759|Eukaryota	KOG0101@2759|Eukaryota	HSPA8,HSPA2,HSPA1A,HSPA1A,HSPA14,HSPA12A,HSPA12B,HSPA6,HSPA13,HSPA6,HSPA1L	HSPA8,HSPA2,HSPA1A,HSPA1A,HSPA14,HSPA12A,HSPA12B,HSPA6,HSPA13,HSPA6,HSPA1L
41.98	HSP70	Q234I5	76	HSP70	Q234I5	82	KOG0101@2759|Eukaryota	KOG0101@2759|Eukaryota	HSPA8,HSPA2,HSPA1A,HSPA1A,HSPA14,HSPA12A,HSPA12B,HSPA6,HSPA13,HSPA6,HSPA1L	HSPA8,HSPA2,HSPA1A,HSPA1A,HSPA14,HSPA12A,HSPA12B,HSPA6,HSPA13,HSPA6,HSPA1L
40.57	HSP70	Q234I5	565	HSP70	Q234I5	560	KOG0101@2759|Eukaryota	KOG0101@2759|Eukaryota	HSPA8,HSPA2,HSPA1A,HSPA1A,HSPA14,HSPA12A,HSPA12B,HSPA6,HSPA13,HSPA6,HSPA1L	HSPA8,HSPA2,HSPA1A,HSPA1A,HSPA14,HSPA12A,HSPA12B,HSPA6,HSPA13,HSPA6,HSPA1L
40.45	HSP70	Q234I5	464	HSP70	Q234I5	513	KOG0101@2759|Eukaryota	KOG0101@2759|Eukaryota	HSPA8,HSPA2,HSPA1A,HSPA1A,HSPA14,HSPA12A,HSPA12B,HSPA6,HSPA13,HSPA6,HSPA1L	HSPA8,HSPA2,HSPA1A,HSPA1A,HSPA14,HSPA12A,HSPA12B,HSPA6,HSPA13,HSPA6,HSPA1L
40.1	HSP70	Q234I5	506	HSP70	Q234I5	429	KOG0101@2759|Eukaryota	KOG0101@2759|Eukaryota	HSPA8,HSPA2,HSPA1A,HSPA1A,HSPA14,HSPA12A,HSPA12B,HSPA6,HSPA13,HSPA6,HSPA1L	HSPA8,HSPA2,HSPA1A,HSPA1A,HSPA14,HSPA12A,HSPA12B,HSPA6,HSPA13,HSPA6,HSPA1L
213.53	HSP70	Q234I5	464	HSP70	Q234I5	513	KOG0101@2759|Eukaryota	KOG0101@2759|Eukaryota	HSPA8,HSPA2,HSPA1A,HSPA1A,HSPA14,HSPA12A,HSPA12B,HSPA6,HSPA13,HSPA6,HSPA1L	HSPA8,HSPA2,HSPA1A,HSPA1A,HSPA14,HSPA12A,HSPA12B,HSPA6,HSPA13,HSPA6,HSPA1L
225.72	HSP70	Q234I5	165	HSP70	Q234I5	513	KOG0101@2759|Eukaryota	KOG0101@2759|Eukaryota	HSPA8,HSPA2,HSPA1A,HSPA1A,HSPA14,HSPA12A,HSPA12B,HSPA6,HSPA13,HSPA6,HSPA1L	HSPA8,HSPA2,HSPA1A,HSPA1A,HSPA14,HSPA12A,HSPA12B,HSPA6,HSPA13,HSPA6,HSPA1L
190.74	HSP70	Q234I5	464	HSP70	Q234I5	513	KOG0101@2759|Eukaryota	KOG0101@2759|Eukaryota	HSPA8,HSPA2,HSPA1A,HSPA1A,HSPA14,HSPA12A,HSPA12B,HSPA6,HSPA13,HSPA6,HSPA1L	HSPA8,HSPA2,HSPA1A,HSPA1A,HSPA14,HSPA12A,HSPA12B,HSPA6,HSPA13,HSPA6,HSPA1L
229.04	HSP70	Q234I5	76	HSP70	Q234I5	61	KOG0101@2759|Eukaryota	KOG0101@2759|Eukaryota	HSPA8,HSPA2,HSPA1A,HSPA1A,HSPA14,HSPA12A,HSPA12B,HSPA6,HSPA13,HSPA6,HSPA1L	HSPA8,HSPA2,HSPA1A,HSPA1A,HSPA14,HSPA12A,HSPA12B,HSPA6,HSPA13,HSPA6,HSPA1L
196.88	HSP70	Q234I5	165	HSP70	Q234I5	513	KOG0101@2759|Eukaryota	KOG0101@2759|Eukaryota	HSPA8,HSPA2,HSPA1A,HSPA1A,HSPA14,HSPA12A,HSPA12B,HSPA6,HSPA13,HSPA6,HSPA1L	HSPA8,HSPA2,HSPA1A,HSPA1A,HSPA14,HSPA12A,HSPA12B,HSPA6,HSPA13,HSPA6,HSPA1L
125.97	HSP70	Q234I5	193	HSP70	Q234I5	513	KOG0101@2759|Eukaryota	KOG0101@2759|Eukaryota	HSPA8,HSPA2,HSPA1A,HSPA1A,HSPA14,HSPA12A,HSPA12B,HSPA6,HSPA13,HSPA6,HSPA1L	HSPA8,HSPA2,HSPA1A,HSPA1A,HSPA14,HSPA12A,HSPA12B,HSPA6,HSPA13,HSPA6,HSPA1L
156.22	HSP70	Q234I5	464	HSP70	Q234I5	513	KOG0101@2759|Eukaryota	KOG0101@2759|Eukaryota	HSPA8,HSPA2,HSPA1A,HSPA1A,HSPA14,HSPA12A,HSPA12B,HSPA6,HSPA13,HSPA6,HSPA1L	HSPA8,HSPA2,HSPA1A,HSPA1A,HSPA14,HSPA12A,HSPA12B,HSPA6,HSPA13,HSPA6,HSPA1L
163.99	HSP70	Q234I5	165	HSP70	Q234I5	76	KOG0101@2759|Eukaryota	KOG0101@2759|Eukaryota	HSPA8,HSPA2,HSPA1A,HSPA1A,HSPA14,HSPA12A,HSPA12B,HSPA6,HSPA13,HSPA6,HSPA1L	HSPA8,HSPA2,HSPA1A,HSPA1A,HSPA14,HSPA12A,HSPA12B,HSPA6,HSPA13,HSPA6,HSPA1L
118.01	HSP70	Q234I5	76	HSP70	Q234I5	61	KOG0101@2759|Eukaryota	KOG0101@2759|Eukaryota	HSPA8,HSPA2,HSPA1A,HSPA1A,HSPA14,HSPA12A,HSPA12B,HSPA6,HSPA13,HSPA6,HSPA1L	HSPA8,HSPA2,HSPA1A,HSPA1A,HSPA14,HSPA12A,HSPA12B,HSPA6,HSPA13,HSPA6,HSPA1L
243.03	HSP70	Q234I5	165	HSP70	Q234I5	513	KOG0101@2759|Eukaryota	KOG0101@2759|Eukaryota	HSPA8,HSPA2,HSPA1A,HSPA1A,HSPA14,HSPA12A,HSPA12B,HSPA6,HSPA13,HSPA6,HSPA1L	HSPA8,HSPA2,HSPA1A,HSPA1A,HSPA14,HSPA12A,HSPA12B,HSPA6,HSPA13,HSPA6,HSPA1L
146.5	HSP70	Q234I5	165	HSP70	Q234I5	76	KOG0101@2759|Eukaryota	KOG0101@2759|Eukaryota	HSPA8,HSPA2,HSPA1A,HSPA1A,HSPA14,HSPA12A,HSPA12B,HSPA6,HSPA13,HSPA6,HSPA1L	HSPA8,HSPA2,HSPA1A,HSPA1A,HSPA14,HSPA12A,HSPA12B,HSPA6,HSPA13,HSPA6,HSPA1L
83.5	HSP70	Q234I5	532	I7M2W7	I7M2W7	46	KOG0101@2759|Eukaryota	2QQWT@2759|Eukaryota	HSPA8,HSPA2,HSPA1A,HSPA1A,HSPA14,HSPA12A,HSPA12B,HSPA6,HSPA13,HSPA6,HSPA1L	KIAA1211
99.01	Q24DQ7	Q24DQ7	387	HSPA4	I7M4E9	278		KOG0103@2759|Eukaryota		HSPA4,HSPA4L,HSPH1
266.28	Q24DQ7	Q24DQ7	715	Q24DQ7	Q24DQ7	725
228.78	Q24DQ7	Q24DQ7	715	Q24DQ7	Q24DQ7	725
212.68	Q24DQ7	Q24DQ7	715	Q24DQ7	Q24DQ7	725
203.39	Q24DQ7	Q24DQ7	715	Q24DQ7	Q24DQ7	725
155.98	Q24DQ7	Q24DQ7	172	Q24DQ7	Q24DQ7	179
544.21	PGI1	Q22B85	33	PGI1	Q22B85	559	KOG2446@2759|Eukaryota	KOG2446@2759|Eukaryota	GPI	GPI
521.41	PGI1	Q22B85	33	PGI1	Q22B85	559	KOG2446@2759|Eukaryota	KOG2446@2759|Eukaryota	GPI	GPI
497.02	PGI1	Q22B85	33	PGI1	Q22B85	559	KOG2446@2759|Eukaryota	KOG2446@2759|Eukaryota	GPI	GPI
458.42	PGI1	Q22B85	33	PGI1	Q22B85	559	KOG2446@2759|Eukaryota	KOG2446@2759|Eukaryota	GPI	GPI
376.21	PGI1	Q22B85	33	PGI1	Q22B85	559	KOG2446@2759|Eukaryota	KOG2446@2759|Eukaryota	GPI	GPI
321.37	PGI1	Q22B85	33	PGI1	Q22B85	559	KOG2446@2759|Eukaryota	KOG2446@2759|Eukaryota	GPI	GPI
295.32	PGI1	Q22B85	33	PGI1	Q22B85	559	KOG2446@2759|Eukaryota	KOG2446@2759|Eukaryota	GPI	GPI
286.88	PGI1	Q22B85	33	PGI1	Q22B85	559	KOG2446@2759|Eukaryota	KOG2446@2759|Eukaryota	GPI	GPI
284.28	PGI1	Q22B85	33	PGI1	Q22B85	559	KOG2446@2759|Eukaryota	KOG2446@2759|Eukaryota	GPI	GPI
274.5	PGI1	Q22B85	33	PGI1	Q22B85	564	KOG2446@2759|Eukaryota	KOG2446@2759|Eukaryota	GPI	GPI
273.77	PGI1	Q22B85	548	PGI1	Q22B85	527	KOG2446@2759|Eukaryota	KOG2446@2759|Eukaryota	GPI	GPI
268.14	PGI1	Q22B85	101	PGI1	Q22B85	73	KOG2446@2759|Eukaryota	KOG2446@2759|Eukaryota	GPI	GPI
266.91	PGI1	Q22B85	548	PGI1	Q22B85	527	KOG2446@2759|Eukaryota	KOG2446@2759|Eukaryota	GPI	GPI
260.62	PGI1	Q22B85	317	PGI1	Q22B85	101	KOG2446@2759|Eukaryota	KOG2446@2759|Eukaryota	GPI	GPI
259.97	PGI1	Q22B85	317	PGI1	Q22B85	101	KOG2446@2759|Eukaryota	KOG2446@2759|Eukaryota	GPI	GPI
258.65	PGI1	Q22B85	317	PGI1	Q22B85	101	KOG2446@2759|Eukaryota	KOG2446@2759|Eukaryota	GPI	GPI
246.58	PGI1	Q22B85	33	PGI1	Q22B85	559	KOG2446@2759|Eukaryota	KOG2446@2759|Eukaryota	GPI	GPI
229.36	PGI1	Q22B85	317	PGI1	Q22B85	73	KOG2446@2759|Eukaryota	KOG2446@2759|Eukaryota	GPI	GPI
211.33	PGI1	Q22B85	548	PGI1	Q22B85	527	KOG2446@2759|Eukaryota	KOG2446@2759|Eukaryota	GPI	GPI
211.17	PGI1	Q22B85	33	PGI1	Q22B85	559	KOG2446@2759|Eukaryota	KOG2446@2759|Eukaryota	GPI	GPI
208.05	PGI1	Q22B85	317	PGI1	Q22B85	101	KOG2446@2759|Eukaryota	KOG2446@2759|Eukaryota	GPI	GPI
208.05	PGI1	Q22B85	317	PGI1	Q22B85	73	KOG2446@2759|Eukaryota	KOG2446@2759|Eukaryota	GPI	GPI
201.84	PGI1	Q22B85	317	PGI1	Q22B85	73	KOG2446@2759|Eukaryota	KOG2446@2759|Eukaryota	GPI	GPI
197.23	PGI1	Q22B85	317	PGI1	Q22B85	73	KOG2446@2759|Eukaryota	KOG2446@2759|Eukaryota	GPI	GPI
194.26	PGI1	Q22B85	317	PGI1	Q22B85	73	KOG2446@2759|Eukaryota	KOG2446@2759|Eukaryota	GPI	GPI
179.2	PGI1	Q22B85	237	PGI1	Q22B85	232	KOG2446@2759|Eukaryota	KOG2446@2759|Eukaryota	GPI	GPI
176.97	PGI1	Q22B85	101	PGI1	Q22B85	73	KOG2446@2759|Eukaryota	KOG2446@2759|Eukaryota	GPI	GPI
175.62	PGI1	Q22B85	317	PGI1	Q22B85	73	KOG2446@2759|Eukaryota	KOG2446@2759|Eukaryota	GPI	GPI
174.77	PGI1	Q22B85	317	PGI1	Q22B85	73	KOG2446@2759|Eukaryota	KOG2446@2759|Eukaryota	GPI	GPI
161.86	PGI1	Q22B85	317	PGI1	Q22B85	101	KOG2446@2759|Eukaryota	KOG2446@2759|Eukaryota	GPI	GPI
161.86	PGI1	Q22B85	317	PGI1	Q22B85	101	KOG2446@2759|Eukaryota	KOG2446@2759|Eukaryota	GPI	GPI
156.59	PGI1	Q22B85	33	PGI1	Q22B85	564	KOG2446@2759|Eukaryota	KOG2446@2759|Eukaryota	GPI	GPI
150.4	PGI1	Q22B85	33	PGI1	Q22B85	559	KOG2446@2759|Eukaryota	KOG2446@2759|Eukaryota	GPI	GPI
148.38	PGI1	Q22B85	33	PGI1	Q22B85	564	KOG2446@2759|Eukaryota	KOG2446@2759|Eukaryota	GPI	GPI
132.14	PGI1	Q22B85	548	PGI1	Q22B85	527	KOG2446@2759|Eukaryota	KOG2446@2759|Eukaryota	GPI	GPI
124.59	PGI1	Q22B85	232	PGI1	Q22B85	133	KOG2446@2759|Eukaryota	KOG2446@2759|Eukaryota	GPI	GPI
106.84	PGI1	Q22B85	317	PGI1	Q22B85	101	KOG2446@2759|Eukaryota	KOG2446@2759|Eukaryota	GPI	GPI
106.84	PGI1	Q22B85	317	PGI1	Q22B85	101	KOG2446@2759|Eukaryota	KOG2446@2759|Eukaryota	GPI	GPI
88.95	PGI1	Q22B85	33	PGI1	Q22B85	559	KOG2446@2759|Eukaryota	KOG2446@2759|Eukaryota	GPI	GPI
72.27	PGI1	Q22B85	33	PGI1	Q22B85	559	KOG2446@2759|Eukaryota	KOG2446@2759|Eukaryota	GPI	GPI
64.28	PGI1	Q22B85	237	PGI1	Q22B85	135	KOG2446@2759|Eukaryota	KOG2446@2759|Eukaryota	GPI	GPI
50.54	PGI1	Q22B85	317	PGI1	Q22B85	73	KOG2446@2759|Eukaryota	KOG2446@2759|Eukaryota	GPI	GPI
50.28	PGI1	Q22B85	33	PGI1	Q22B85	29	KOG2446@2759|Eukaryota	KOG2446@2759|Eukaryota	GPI	GPI
50.04	PGI1	Q22B85	317	PGI1	Q22B85	73	KOG2446@2759|Eukaryota	KOG2446@2759|Eukaryota	GPI	GPI
49.44	PGI1	Q22B85	317	PGI1	Q22B85	73	KOG2446@2759|Eukaryota	KOG2446@2759|Eukaryota	GPI	GPI
48.98	PGI1	Q22B85	33	PGI1	Q22B85	29	KOG2446@2759|Eukaryota	KOG2446@2759|Eukaryota	GPI	GPI
48.44	PGI1	Q22B85	33	PGI1	Q22B85	29	KOG2446@2759|Eukaryota	KOG2446@2759|Eukaryota	GPI	GPI
48.17	PGI1	Q22B85	317	PGI1	Q22B85	73	KOG2446@2759|Eukaryota	KOG2446@2759|Eukaryota	GPI	GPI
47.19	PGI1	Q22B85	317	PGI1	Q22B85	101	KOG2446@2759|Eukaryota	KOG2446@2759|Eukaryota	GPI	GPI
44.31	PGI1	Q22B85	317	PGI1	Q22B85	101	KOG2446@2759|Eukaryota	KOG2446@2759|Eukaryota	GPI	GPI
43.63	PGI1	Q22B85	317	PGI1	Q22B85	73	KOG2446@2759|Eukaryota	KOG2446@2759|Eukaryota	GPI	GPI
42.21	PGI1	Q22B85	33	PGI1	Q22B85	29	KOG2446@2759|Eukaryota	KOG2446@2759|Eukaryota	GPI	GPI
40.73	PGI1	Q22B85	33	PGI1	Q22B85	564	KOG2446@2759|Eukaryota	KOG2446@2759|Eukaryota	GPI	GPI
57.5	PGI1	Q22B85	548	PGI1	Q22B85	527	KOG2446@2759|Eukaryota	KOG2446@2759|Eukaryota	GPI	GPI
116.06	PGI1	Q22B85	317	PGI1	Q22B85	73	KOG2446@2759|Eukaryota	KOG2446@2759|Eukaryota	GPI	GPI
190.37	TTN1	I7LZS3	329	PGI1	Q22B85	73	KOG2039@2759|Eukaryota	KOG2446@2759|Eukaryota	TDRD5,TDRD15,TDRD7,TDRD6,SND1,TDRD1	GPI
144.89	TTN1	I7LZS3	305	I7MHP2	I7MHP2	1317	KOG2039@2759|Eukaryota	2SHPD@2759|Eukaryota	TDRD5,TDRD15,TDRD7,TDRD6,SND1,TDRD1
277.26	TTN1	I7LZS3	305	TTN1	I7LZS3	196	KOG2039@2759|Eukaryota	KOG2039@2759|Eukaryota	TDRD5,TDRD15,TDRD7,TDRD6,SND1,TDRD1	TDRD5,TDRD15,TDRD7,TDRD6,SND1,TDRD1
269.33	TTN1	I7LZS3	305	TTN1	I7LZS3	196	KOG2039@2759|Eukaryota	KOG2039@2759|Eukaryota	TDRD5,TDRD15,TDRD7,TDRD6,SND1,TDRD1	TDRD5,TDRD15,TDRD7,TDRD6,SND1,TDRD1
249.36	TTN1	I7LZS3	65	TTN1	I7LZS3	380	KOG2039@2759|Eukaryota	KOG2039@2759|Eukaryota	TDRD5,TDRD15,TDRD7,TDRD6,SND1,TDRD1	TDRD5,TDRD15,TDRD7,TDRD6,SND1,TDRD1
239.65	TTN1	I7LZS3	305	TTN1	I7LZS3	196	KOG2039@2759|Eukaryota	KOG2039@2759|Eukaryota	TDRD5,TDRD15,TDRD7,TDRD6,SND1,TDRD1	TDRD5,TDRD15,TDRD7,TDRD6,SND1,TDRD1
225.36	TTN1	I7LZS3	305	TTN1	I7LZS3	196	KOG2039@2759|Eukaryota	KOG2039@2759|Eukaryota	TDRD5,TDRD15,TDRD7,TDRD6,SND1,TDRD1	TDRD5,TDRD15,TDRD7,TDRD6,SND1,TDRD1
202.03	TTN1	I7LZS3	305	TTN1	I7LZS3	196	KOG2039@2759|Eukaryota	KOG2039@2759|Eukaryota	TDRD5,TDRD15,TDRD7,TDRD6,SND1,TDRD1	TDRD5,TDRD15,TDRD7,TDRD6,SND1,TDRD1
188	TTN1	I7LZS3	65	TTN1	I7LZS3	380	KOG2039@2759|Eukaryota	KOG2039@2759|Eukaryota	TDRD5,TDRD15,TDRD7,TDRD6,SND1,TDRD1	TDRD5,TDRD15,TDRD7,TDRD6,SND1,TDRD1
187.85	TTN1	I7LZS3	305	TTN1	I7LZS3	196	KOG2039@2759|Eukaryota	KOG2039@2759|Eukaryota	TDRD5,TDRD15,TDRD7,TDRD6,SND1,TDRD1	TDRD5,TDRD15,TDRD7,TDRD6,SND1,TDRD1
186.87	TTN1	I7LZS3	65	TTN1	I7LZS3	169	KOG2039@2759|Eukaryota	KOG2039@2759|Eukaryota	TDRD5,TDRD15,TDRD7,TDRD6,SND1,TDRD1	TDRD5,TDRD15,TDRD7,TDRD6,SND1,TDRD1
173.68	TTN1	I7LZS3	250	TTN1	I7LZS3	322	KOG2039@2759|Eukaryota	KOG2039@2759|Eukaryota	TDRD5,TDRD15,TDRD7,TDRD6,SND1,TDRD1	TDRD5,TDRD15,TDRD7,TDRD6,SND1,TDRD1
172.21	TTN1	I7LZS3	65	TTN1	I7LZS3	169	KOG2039@2759|Eukaryota	KOG2039@2759|Eukaryota	TDRD5,TDRD15,TDRD7,TDRD6,SND1,TDRD1	TDRD5,TDRD15,TDRD7,TDRD6,SND1,TDRD1
142.19	TTN1	I7LZS3	305	TTN1	I7LZS3	196	KOG2039@2759|Eukaryota	KOG2039@2759|Eukaryota	TDRD5,TDRD15,TDRD7,TDRD6,SND1,TDRD1	TDRD5,TDRD15,TDRD7,TDRD6,SND1,TDRD1
124.6	TTN1	I7LZS3	305	TTN1	I7LZS3	196	KOG2039@2759|Eukaryota	KOG2039@2759|Eukaryota	TDRD5,TDRD15,TDRD7,TDRD6,SND1,TDRD1	TDRD5,TDRD15,TDRD7,TDRD6,SND1,TDRD1
119.41	TTN1	I7LZS3	250	TTN1	I7LZS3	322	KOG2039@2759|Eukaryota	KOG2039@2759|Eukaryota	TDRD5,TDRD15,TDRD7,TDRD6,SND1,TDRD1	TDRD5,TDRD15,TDRD7,TDRD6,SND1,TDRD1
111.94	TTN1	I7LZS3	305	TTN1	I7LZS3	196	KOG2039@2759|Eukaryota	KOG2039@2759|Eukaryota	TDRD5,TDRD15,TDRD7,TDRD6,SND1,TDRD1	TDRD5,TDRD15,TDRD7,TDRD6,SND1,TDRD1
91.47	TTN1	I7LZS3	65	TTN1	I7LZS3	169	KOG2039@2759|Eukaryota	KOG2039@2759|Eukaryota	TDRD5,TDRD15,TDRD7,TDRD6,SND1,TDRD1	TDRD5,TDRD15,TDRD7,TDRD6,SND1,TDRD1
81.63	TTN1	I7LZS3	305	TTN1	I7LZS3	196	KOG2039@2759|Eukaryota	KOG2039@2759|Eukaryota	TDRD5,TDRD15,TDRD7,TDRD6,SND1,TDRD1	TDRD5,TDRD15,TDRD7,TDRD6,SND1,TDRD1
58.17	TTN1	I7LZS3	250	TTN1	I7LZS3	329	KOG2039@2759|Eukaryota	KOG2039@2759|Eukaryota	TDRD5,TDRD15,TDRD7,TDRD6,SND1,TDRD1	TDRD5,TDRD15,TDRD7,TDRD6,SND1,TDRD1
54.42	TTN1	I7LZS3	65	TTN1	I7LZS3	98	KOG2039@2759|Eukaryota	KOG2039@2759|Eukaryota	TDRD5,TDRD15,TDRD7,TDRD6,SND1,TDRD1	TDRD5,TDRD15,TDRD7,TDRD6,SND1,TDRD1
50.91	TTN1	I7LZS3	454	TTN1	I7LZS3	380	KOG2039@2759|Eukaryota	KOG2039@2759|Eukaryota	TDRD5,TDRD15,TDRD7,TDRD6,SND1,TDRD1	TDRD5,TDRD15,TDRD7,TDRD6,SND1,TDRD1
45.37	TTN1	I7LZS3	65	TTN1	I7LZS3	98	KOG2039@2759|Eukaryota	KOG2039@2759|Eukaryota	TDRD5,TDRD15,TDRD7,TDRD6,SND1,TDRD1	TDRD5,TDRD15,TDRD7,TDRD6,SND1,TDRD1
522.53	Q234E6	Q234E6	496	Q234E6	Q234E6	604	KOG0614@2759|Eukaryota	KOG0614@2759|Eukaryota	PRKG2,PRKG1	PRKG2,PRKG1
403.52	Q234E6	Q234E6	496	Q234E6	Q234E6	604	KOG0614@2759|Eukaryota	KOG0614@2759|Eukaryota	PRKG2,PRKG1	PRKG2,PRKG1
383.7	Q234E6	Q234E6	373	Q234E6	Q234E6	195	KOG0614@2759|Eukaryota	KOG0614@2759|Eukaryota	PRKG2,PRKG1	PRKG2,PRKG1
368.19	Q234E6	Q234E6	496	Q234E6	Q234E6	604	KOG0614@2759|Eukaryota	KOG0614@2759|Eukaryota	PRKG2,PRKG1	PRKG2,PRKG1
355.75	Q234E6	Q234E6	496	Q234E6	Q234E6	604	KOG0614@2759|Eukaryota	KOG0614@2759|Eukaryota	PRKG2,PRKG1	PRKG2,PRKG1
331.14	Q234E6	Q234E6	431	Q234E6	Q234E6	323	KOG0614@2759|Eukaryota	KOG0614@2759|Eukaryota	PRKG2,PRKG1	PRKG2,PRKG1
318.4	Q234E6	Q234E6	496	Q234E6	Q234E6	604	KOG0614@2759|Eukaryota	KOG0614@2759|Eukaryota	PRKG2,PRKG1	PRKG2,PRKG1
309.54	Q234E6	Q234E6	270	Q234E6	Q234E6	195	KOG0614@2759|Eukaryota	KOG0614@2759|Eukaryota	PRKG2,PRKG1	PRKG2,PRKG1
299.14	Q234E6	Q234E6	496	Q234E6	Q234E6	604	KOG0614@2759|Eukaryota	KOG0614@2759|Eukaryota	PRKG2,PRKG1	PRKG2,PRKG1
285.98	Q234E6	Q234E6	182	Q234E6	Q234E6	189	KOG0614@2759|Eukaryota	KOG0614@2759|Eukaryota	PRKG2,PRKG1	PRKG2,PRKG1
284.19	Q234E6	Q234E6	323	Q234E6	Q234E6	602	KOG0614@2759|Eukaryota	KOG0614@2759|Eukaryota	PRKG2,PRKG1	PRKG2,PRKG1
256.43	Q234E6	Q234E6	182	Q234E6	Q234E6	189	KOG0614@2759|Eukaryota	KOG0614@2759|Eukaryota	PRKG2,PRKG1	PRKG2,PRKG1
251.05	Q234E6	Q234E6	496	Q234E6	Q234E6	774	KOG0614@2759|Eukaryota	KOG0614@2759|Eukaryota	PRKG2,PRKG1	PRKG2,PRKG1
247.75	Q234E6	Q234E6	742	Q234E6	Q234E6	457	KOG0614@2759|Eukaryota	KOG0614@2759|Eukaryota	PRKG2,PRKG1	PRKG2,PRKG1
238.02	Q234E6	Q234E6	380	Q234E6	Q234E6	195	KOG0614@2759|Eukaryota	KOG0614@2759|Eukaryota	PRKG2,PRKG1	PRKG2,PRKG1
221.24	Q234E6	Q234E6	373	Q234E6	Q234E6	195	KOG0614@2759|Eukaryota	KOG0614@2759|Eukaryota	PRKG2,PRKG1	PRKG2,PRKG1
213.29	Q234E6	Q234E6	373	Q234E6	Q234E6	195	KOG0614@2759|Eukaryota	KOG0614@2759|Eukaryota	PRKG2,PRKG1	PRKG2,PRKG1
196.02	Q234E6	Q234E6	431	Q234E6	Q234E6	323	KOG0614@2759|Eukaryota	KOG0614@2759|Eukaryota	PRKG2,PRKG1	PRKG2,PRKG1
193.98	Q234E6	Q234E6	189	Q234E6	Q234E6	604	KOG0614@2759|Eukaryota	KOG0614@2759|Eukaryota	PRKG2,PRKG1	PRKG2,PRKG1
189.62	Q234E6	Q234E6	182	Q234E6	Q234E6	189	KOG0614@2759|Eukaryota	KOG0614@2759|Eukaryota	PRKG2,PRKG1	PRKG2,PRKG1
188.36	Q234E6	Q234E6	742	Q234E6	Q234E6	457	KOG0614@2759|Eukaryota	KOG0614@2759|Eukaryota	PRKG2,PRKG1	PRKG2,PRKG1
186.67	Q234E6	Q234E6	182	Q234E6	Q234E6	189	KOG0614@2759|Eukaryota	KOG0614@2759|Eukaryota	PRKG2,PRKG1	PRKG2,PRKG1
185.42	Q234E6	Q234E6	182	Q234E6	Q234E6	189	KOG0614@2759|Eukaryota	KOG0614@2759|Eukaryota	PRKG2,PRKG1	PRKG2,PRKG1
184.65	Q234E6	Q234E6	431	Q234E6	Q234E6	323	KOG0614@2759|Eukaryota	KOG0614@2759|Eukaryota	PRKG2,PRKG1	PRKG2,PRKG1
182.49	Q234E6	Q234E6	323	Q234E6	Q234E6	309	KOG0614@2759|Eukaryota	KOG0614@2759|Eukaryota	PRKG2,PRKG1	PRKG2,PRKG1
181.87	Q234E6	Q234E6	323	Q234E6	Q234E6	309	KOG0614@2759|Eukaryota	KOG0614@2759|Eukaryota	PRKG2,PRKG1	PRKG2,PRKG1
181.72	Q234E6	Q234E6	270	Q234E6	Q234E6	195	KOG0614@2759|Eukaryota	KOG0614@2759|Eukaryota	PRKG2,PRKG1	PRKG2,PRKG1
180.56	Q234E6	Q234E6	270	Q234E6	Q234E6	195	KOG0614@2759|Eukaryota	KOG0614@2759|Eukaryota	PRKG2,PRKG1	PRKG2,PRKG1
166.71	Q234E6	Q234E6	323	Q234E6	Q234E6	309	KOG0614@2759|Eukaryota	KOG0614@2759|Eukaryota	PRKG2,PRKG1	PRKG2,PRKG1
162.49	Q234E6	Q234E6	742	Q234E6	Q234E6	457	KOG0614@2759|Eukaryota	KOG0614@2759|Eukaryota	PRKG2,PRKG1	PRKG2,PRKG1
162.31	Q234E6	Q234E6	182	Q234E6	Q234E6	189	KOG0614@2759|Eukaryota	KOG0614@2759|Eukaryota	PRKG2,PRKG1	PRKG2,PRKG1
152.64	Q234E6	Q234E6	742	Q234E6	Q234E6	457	KOG0614@2759|Eukaryota	KOG0614@2759|Eukaryota	PRKG2,PRKG1	PRKG2,PRKG1
151.97	Q234E6	Q234E6	742	Q234E6	Q234E6	457	KOG0614@2759|Eukaryota	KOG0614@2759|Eukaryota	PRKG2,PRKG1	PRKG2,PRKG1
147.96	Q234E6	Q234E6	323	Q234E6	Q234E6	309	KOG0614@2759|Eukaryota	KOG0614@2759|Eukaryota	PRKG2,PRKG1	PRKG2,PRKG1
136.3	Q234E6	Q234E6	182	Q234E6	Q234E6	189	KOG0614@2759|Eukaryota	KOG0614@2759|Eukaryota	PRKG2,PRKG1	PRKG2,PRKG1
133.81	Q234E6	Q234E6	182	Q234E6	Q234E6	189	KOG0614@2759|Eukaryota	KOG0614@2759|Eukaryota	PRKG2,PRKG1	PRKG2,PRKG1
126.65	Q234E6	Q234E6	323	Q234E6	Q234E6	602	KOG0614@2759|Eukaryota	KOG0614@2759|Eukaryota	PRKG2,PRKG1	PRKG2,PRKG1
125.41	Q234E6	Q234E6	373	Q234E6	Q234E6	195	KOG0614@2759|Eukaryota	KOG0614@2759|Eukaryota	PRKG2,PRKG1	PRKG2,PRKG1
58.98	Q234E6	Q234E6	219	Q234E6	Q234E6	276	KOG0614@2759|Eukaryota	KOG0614@2759|Eukaryota	PRKG2,PRKG1	PRKG2,PRKG1
47.29	Q234E6	Q234E6	739	Q234E6	Q234E6	457	KOG0614@2759|Eukaryota	KOG0614@2759|Eukaryota	PRKG2,PRKG1	PRKG2,PRKG1
46.57	Q234E6	Q234E6	742	Q234E6	Q234E6	457	KOG0614@2759|Eukaryota	KOG0614@2759|Eukaryota	PRKG2,PRKG1	PRKG2,PRKG1
43.07	Q234E6	Q234E6	739	Q234E6	Q234E6	457	KOG0614@2759|Eukaryota	KOG0614@2759|Eukaryota	PRKG2,PRKG1	PRKG2,PRKG1
176.97	Q234E6	Q234E6	431	Q234E6	Q234E6	323	KOG0614@2759|Eukaryota	KOG0614@2759|Eukaryota	PRKG2,PRKG1	PRKG2,PRKG1
46	Q234E6	Q234E6	680	CCDC180	Q23WL9	625	KOG0614@2759|Eukaryota	2QT47@2759|Eukaryota	PRKG2,PRKG1	CCDC180
53.47	Q234E6	Q234E6	61	Q244X8	Q244X8	1391	KOG0614@2759|Eukaryota	KOG3595@2759|Eukaryota	PRKG2,PRKG1	DNAH12,DNAH17,DNAH11,DNAH10,DNAH7,DNAH1,DNAH14,DNAH5,DYNC2H1,DYNC1H1,DNAH6,DNAH9,DNHD1,DNAH2,DNAH3,DNAH8
483.48	WDR34	I7M356	409	WDR34	I7M356	395	KOG1587@2759|Eukaryota	KOG1587@2759|Eukaryota	DNAI1,WDR60,DNAI2,WDR63,WDR34,DYNC1I2,DYNC1I1	DNAI1,WDR60,DNAI2,WDR63,WDR34,DYNC1I2,DYNC1I1
432.33	WDR34	I7M356	409	WDR34	I7M356	395	KOG1587@2759|Eukaryota	KOG1587@2759|Eukaryota	DNAI1,WDR60,DNAI2,WDR63,WDR34,DYNC1I2,DYNC1I1	DNAI1,WDR60,DNAI2,WDR63,WDR34,DYNC1I2,DYNC1I1
401.82	WDR34	I7M356	409	WDR34	I7M356	395	KOG1587@2759|Eukaryota	KOG1587@2759|Eukaryota	DNAI1,WDR60,DNAI2,WDR63,WDR34,DYNC1I2,DYNC1I1	DNAI1,WDR60,DNAI2,WDR63,WDR34,DYNC1I2,DYNC1I1
309.41	WDR34	I7M356	409	WDR34	I7M356	395	KOG1587@2759|Eukaryota	KOG1587@2759|Eukaryota	DNAI1,WDR60,DNAI2,WDR63,WDR34,DYNC1I2,DYNC1I1	DNAI1,WDR60,DNAI2,WDR63,WDR34,DYNC1I2,DYNC1I1
304.86	WDR34	I7M356	409	WDR34	I7M356	395	KOG1587@2759|Eukaryota	KOG1587@2759|Eukaryota	DNAI1,WDR60,DNAI2,WDR63,WDR34,DYNC1I2,DYNC1I1	DNAI1,WDR60,DNAI2,WDR63,WDR34,DYNC1I2,DYNC1I1
288.55	WDR34	I7M356	409	WDR34	I7M356	395	KOG1587@2759|Eukaryota	KOG1587@2759|Eukaryota	DNAI1,WDR60,DNAI2,WDR63,WDR34,DYNC1I2,DYNC1I1	DNAI1,WDR60,DNAI2,WDR63,WDR34,DYNC1I2,DYNC1I1
281.56	WDR34	I7M356	409	WDR34	I7M356	395	KOG1587@2759|Eukaryota	KOG1587@2759|Eukaryota	DNAI1,WDR60,DNAI2,WDR63,WDR34,DYNC1I2,DYNC1I1	DNAI1,WDR60,DNAI2,WDR63,WDR34,DYNC1I2,DYNC1I1
262.24	WDR34	I7M356	409	WDR34	I7M356	395	KOG1587@2759|Eukaryota	KOG1587@2759|Eukaryota	DNAI1,WDR60,DNAI2,WDR63,WDR34,DYNC1I2,DYNC1I1	DNAI1,WDR60,DNAI2,WDR63,WDR34,DYNC1I2,DYNC1I1
219.53	WDR34	I7M356	409	WDR34	I7M356	395	KOG1587@2759|Eukaryota	KOG1587@2759|Eukaryota	DNAI1,WDR60,DNAI2,WDR63,WDR34,DYNC1I2,DYNC1I1	DNAI1,WDR60,DNAI2,WDR63,WDR34,DYNC1I2,DYNC1I1
212.02	WDR34	I7M356	409	WDR34	I7M356	395	KOG1587@2759|Eukaryota	KOG1587@2759|Eukaryota	DNAI1,WDR60,DNAI2,WDR63,WDR34,DYNC1I2,DYNC1I1	DNAI1,WDR60,DNAI2,WDR63,WDR34,DYNC1I2,DYNC1I1
201.95	WDR34	I7M356	62	WDR34	I7M356	71	KOG1587@2759|Eukaryota	KOG1587@2759|Eukaryota	DNAI1,WDR60,DNAI2,WDR63,WDR34,DYNC1I2,DYNC1I1	DNAI1,WDR60,DNAI2,WDR63,WDR34,DYNC1I2,DYNC1I1
189.04	WDR34	I7M356	409	WDR34	I7M356	395	KOG1587@2759|Eukaryota	KOG1587@2759|Eukaryota	DNAI1,WDR60,DNAI2,WDR63,WDR34,DYNC1I2,DYNC1I1	DNAI1,WDR60,DNAI2,WDR63,WDR34,DYNC1I2,DYNC1I1
171.78	WDR34	I7M356	409	WDR34	I7M356	395	KOG1587@2759|Eukaryota	KOG1587@2759|Eukaryota	DNAI1,WDR60,DNAI2,WDR63,WDR34,DYNC1I2,DYNC1I1	DNAI1,WDR60,DNAI2,WDR63,WDR34,DYNC1I2,DYNC1I1
160.52	WDR34	I7M356	409	WDR34	I7M356	395	KOG1587@2759|Eukaryota	KOG1587@2759|Eukaryota	DNAI1,WDR60,DNAI2,WDR63,WDR34,DYNC1I2,DYNC1I1	DNAI1,WDR60,DNAI2,WDR63,WDR34,DYNC1I2,DYNC1I1
76.83	WDR34	I7M356	409	WDR34	I7M356	395	KOG1587@2759|Eukaryota	KOG1587@2759|Eukaryota	DNAI1,WDR60,DNAI2,WDR63,WDR34,DYNC1I2,DYNC1I1	DNAI1,WDR60,DNAI2,WDR63,WDR34,DYNC1I2,DYNC1I1
67.56	WDR34	I7M356	409	WDR34	I7M356	395	KOG1587@2759|Eukaryota	KOG1587@2759|Eukaryota	DNAI1,WDR60,DNAI2,WDR63,WDR34,DYNC1I2,DYNC1I1	DNAI1,WDR60,DNAI2,WDR63,WDR34,DYNC1I2,DYNC1I1
45.68	WDR34	I7M356	409	WDR34	I7M356	395	KOG1587@2759|Eukaryota	KOG1587@2759|Eukaryota	DNAI1,WDR60,DNAI2,WDR63,WDR34,DYNC1I2,DYNC1I1	DNAI1,WDR60,DNAI2,WDR63,WDR34,DYNC1I2,DYNC1I1
40	WDR34	I7M356	409	WDR34	I7M356	395	KOG1587@2759|Eukaryota	KOG1587@2759|Eukaryota	DNAI1,WDR60,DNAI2,WDR63,WDR34,DYNC1I2,DYNC1I1	DNAI1,WDR60,DNAI2,WDR63,WDR34,DYNC1I2,DYNC1I1
205.73	WDR34	I7M356	56	W7X4R1	W7X4R1	46	KOG1587@2759|Eukaryota	KOG3430@2759|Eukaryota	DNAI1,WDR60,DNAI2,WDR63,WDR34,DYNC1I2,DYNC1I1	DNAL4,DYNLL1,DYNLL2
196.94	WDR34	I7M356	56	W7X4R1	W7X4R1	46	KOG1587@2759|Eukaryota	KOG3430@2759|Eukaryota	DNAI1,WDR60,DNAI2,WDR63,WDR34,DYNC1I2,DYNC1I1	DNAL4,DYNLL1,DYNLL2
194.83	WDR34	I7M356	56	W7X4R1	W7X4R1	46	KOG1587@2759|Eukaryota	KOG3430@2759|Eukaryota	DNAI1,WDR60,DNAI2,WDR63,WDR34,DYNC1I2,DYNC1I1	DNAL4,DYNLL1,DYNLL2
188.69	WDR34	I7M356	56	W7X4R1	W7X4R1	46	KOG1587@2759|Eukaryota	KOG3430@2759|Eukaryota	DNAI1,WDR60,DNAI2,WDR63,WDR34,DYNC1I2,DYNC1I1	DNAL4,DYNLL1,DYNLL2
175.49	WDR34	I7M356	56	W7X4R1	W7X4R1	46	KOG1587@2759|Eukaryota	KOG3430@2759|Eukaryota	DNAI1,WDR60,DNAI2,WDR63,WDR34,DYNC1I2,DYNC1I1	DNAL4,DYNLL1,DYNLL2
66.43	WDR34	I7M356	56	W7X4R1	W7X4R1	46	KOG1587@2759|Eukaryota	KOG3430@2759|Eukaryota	DNAI1,WDR60,DNAI2,WDR63,WDR34,DYNC1I2,DYNC1I1	DNAL4,DYNLL1,DYNLL2
57.84	WDR34	I7M356	49	W7X4R1	W7X4R1	38	KOG1587@2759|Eukaryota	KOG3430@2759|Eukaryota	DNAI1,WDR60,DNAI2,WDR63,WDR34,DYNC1I2,DYNC1I1	DNAL4,DYNLL1,DYNLL2
82.2	WDR34	I7M356	69	DYNLRB1	I7MLA8	55	KOG1587@2759|Eukaryota	KOG4115@2759|Eukaryota	DNAI1,WDR60,DNAI2,WDR63,WDR34,DYNC1I2,DYNC1I1	DYNLRB1,DYNLRB2
41.57	WDR34	I7M356	121	STPG2	I7M6R0	52	KOG1587@2759|Eukaryota	2QT7V@2759|Eukaryota	DNAI1,WDR60,DNAI2,WDR63,WDR34,DYNC1I2,DYNC1I1
237.92	DYNLRB1	I7MLA8	55	WDR34	I7M356	559	KOG4115@2759|Eukaryota	KOG1587@2759|Eukaryota	DYNLRB1,DYNLRB2	DNAI1,WDR60,DNAI2,WDR63,WDR34,DYNC1I2,DYNC1I1
209.86	DYNLRB1	I7MLA8	55	WDR34	I7M356	559	KOG4115@2759|Eukaryota	KOG1587@2759|Eukaryota	DYNLRB1,DYNLRB2	DNAI1,WDR60,DNAI2,WDR63,WDR34,DYNC1I2,DYNC1I1
183.27	DYNLRB1	I7MLA8	55	WDR34	I7M356	559	KOG4115@2759|Eukaryota	KOG1587@2759|Eukaryota	DYNLRB1,DYNLRB2	DNAI1,WDR60,DNAI2,WDR63,WDR34,DYNC1I2,DYNC1I1
78.62	DYNLRB1	I7MLA8	55	WDR34	I7M356	71	KOG4115@2759|Eukaryota	KOG1587@2759|Eukaryota	DYNLRB1,DYNLRB2	DNAI1,WDR60,DNAI2,WDR63,WDR34,DYNC1I2,DYNC1I1
240.37	DYNLRB1	I7MLA8	39	DYNLRB1	I7MLA8	12	KOG4115@2759|Eukaryota	KOG4115@2759|Eukaryota	DYNLRB1,DYNLRB2	DYNLRB1,DYNLRB2
120.53	DYNLRB1	I7MLA8	39	DYNLRB1	I7MLA8	12	KOG4115@2759|Eukaryota	KOG4115@2759|Eukaryota	DYNLRB1,DYNLRB2	DYNLRB1,DYNLRB2
90.71	DYNLRB1	I7MLA8	87	DYNLRB1	I7MLA8	57	KOG4115@2759|Eukaryota	KOG4115@2759|Eukaryota	DYNLRB1,DYNLRB2	DYNLRB1,DYNLRB2
86.55	DYNLRB1	I7MLA8	87	DYNLRB1	I7MLA8	57	KOG4115@2759|Eukaryota	KOG4115@2759|Eukaryota	DYNLRB1,DYNLRB2	DYNLRB1,DYNLRB2
84.7	DYNLRB1	I7MLA8	87	DYNLRB1	I7MLA8	57	KOG4115@2759|Eukaryota	KOG4115@2759|Eukaryota	DYNLRB1,DYNLRB2	DYNLRB1,DYNLRB2
79.63	DYNLRB1	I7MLA8	87	DYNLRB1	I7MLA8	57	KOG4115@2759|Eukaryota	KOG4115@2759|Eukaryota	DYNLRB1,DYNLRB2	DYNLRB1,DYNLRB2
76.03	DYNLRB1	I7MLA8	87	DYNLRB1	I7MLA8	57	KOG4115@2759|Eukaryota	KOG4115@2759|Eukaryota	DYNLRB1,DYNLRB2	DYNLRB1,DYNLRB2
69.09	DYNLRB1	I7MLA8	87	DYNLRB1	I7MLA8	57	KOG4115@2759|Eukaryota	KOG4115@2759|Eukaryota	DYNLRB1,DYNLRB2	DYNLRB1,DYNLRB2
107.11	DYNLRB1	I7MLA8	87	FAP182	Q24BV4	146	KOG4115@2759|Eukaryota	2SS86@2759|Eukaryota	DYNLRB1,DYNLRB2
436.48	ILS1	I7M3D3	941	ILS1	I7M3D3	926	KOG0434@2759|Eukaryota	KOG0434@2759|Eukaryota	IARS	IARS
411.61	ILS1	I7M3D3	941	ILS1	I7M3D3	926	KOG0434@2759|Eukaryota	KOG0434@2759|Eukaryota	IARS	IARS
396.55	ILS1	I7M3D3	941	ILS1	I7M3D3	926	KOG0434@2759|Eukaryota	KOG0434@2759|Eukaryota	IARS	IARS
305.35	ILS1	I7M3D3	644	ILS1	I7M3D3	676	KOG0434@2759|Eukaryota	KOG0434@2759|Eukaryota	IARS	IARS
283.73	ILS1	I7M3D3	456	ILS1	I7M3D3	463	KOG0434@2759|Eukaryota	KOG0434@2759|Eukaryota	IARS	IARS
272.46	ILS1	I7M3D3	456	ILS1	I7M3D3	463	KOG0434@2759|Eukaryota	KOG0434@2759|Eukaryota	IARS	IARS
224.8	ILS1	I7M3D3	456	ILS1	I7M3D3	463	KOG0434@2759|Eukaryota	KOG0434@2759|Eukaryota	IARS	IARS
209	ILS1	I7M3D3	612	ILS1	I7M3D3	102	KOG0434@2759|Eukaryota	KOG0434@2759|Eukaryota	IARS	IARS
207.21	ILS1	I7M3D3	612	ILS1	I7M3D3	102	KOG0434@2759|Eukaryota	KOG0434@2759|Eukaryota	IARS	IARS
203.1	ILS1	I7M3D3	612	ILS1	I7M3D3	102	KOG0434@2759|Eukaryota	KOG0434@2759|Eukaryota	IARS	IARS
185.18	ILS1	I7M3D3	612	ILS1	I7M3D3	102	KOG0434@2759|Eukaryota	KOG0434@2759|Eukaryota	IARS	IARS
182.77	ILS1	I7M3D3	612	ILS1	I7M3D3	102	KOG0434@2759|Eukaryota	KOG0434@2759|Eukaryota	IARS	IARS
171.15	ILS1	I7M3D3	1061	ILS1	I7M3D3	1011	KOG0434@2759|Eukaryota	KOG0434@2759|Eukaryota	IARS	IARS
158.06	ILS1	I7M3D3	612	ILS1	I7M3D3	102	KOG0434@2759|Eukaryota	KOG0434@2759|Eukaryota	IARS	IARS
155.24	ILS1	I7M3D3	612	ILS1	I7M3D3	102	KOG0434@2759|Eukaryota	KOG0434@2759|Eukaryota	IARS	IARS
145.04	ILS1	I7M3D3	941	ILS1	I7M3D3	934	KOG0434@2759|Eukaryota	KOG0434@2759|Eukaryota	IARS	IARS
140.14	ILS1	I7M3D3	612	ILS1	I7M3D3	102	KOG0434@2759|Eukaryota	KOG0434@2759|Eukaryota	IARS	IARS
138.46	ILS1	I7M3D3	644	ILS1	I7M3D3	676	KOG0434@2759|Eukaryota	KOG0434@2759|Eukaryota	IARS	IARS
125.03	ILS1	I7M3D3	644	ILS1	I7M3D3	676	KOG0434@2759|Eukaryota	KOG0434@2759|Eukaryota	IARS	IARS
104.06	ILS1	I7M3D3	644	ILS1	I7M3D3	676	KOG0434@2759|Eukaryota	KOG0434@2759|Eukaryota	IARS	IARS
84.95	ILS1	I7M3D3	941	ILS1	I7M3D3	934	KOG0434@2759|Eukaryota	KOG0434@2759|Eukaryota	IARS	IARS
78	ILS1	I7M3D3	140	ILS1	I7M3D3	124	KOG0434@2759|Eukaryota	KOG0434@2759|Eukaryota	IARS	IARS
77.96	ILS1	I7M3D3	644	ILS1	I7M3D3	676	KOG0434@2759|Eukaryota	KOG0434@2759|Eukaryota	IARS	IARS
72.55	ILS1	I7M3D3	456	ILS1	I7M3D3	463	KOG0434@2759|Eukaryota	KOG0434@2759|Eukaryota	IARS	IARS
63.58	ILS1	I7M3D3	140	ILS1	I7M3D3	124	KOG0434@2759|Eukaryota	KOG0434@2759|Eukaryota	IARS	IARS
61.26	ILS1	I7M3D3	28	ILS1	I7M3D3	816	KOG0434@2759|Eukaryota	KOG0434@2759|Eukaryota	IARS	IARS
53.1	ILS1	I7M3D3	633	ILS1	I7M3D3	676	KOG0434@2759|Eukaryota	KOG0434@2759|Eukaryota	IARS	IARS
52.68	ILS1	I7M3D3	28	ILS1	I7M3D3	816	KOG0434@2759|Eukaryota	KOG0434@2759|Eukaryota	IARS	IARS
46.57	ILS1	I7M3D3	644	ILS1	I7M3D3	676	KOG0434@2759|Eukaryota	KOG0434@2759|Eukaryota	IARS	IARS
45.99	ILS1	I7M3D3	1061	ILS1	I7M3D3	1011	KOG0434@2759|Eukaryota	KOG0434@2759|Eukaryota	IARS	IARS
45.99	ILS1	I7M3D3	1061	ILS1	I7M3D3	1011	KOG0434@2759|Eukaryota	KOG0434@2759|Eukaryota	IARS	IARS
43	ILS1	I7M3D3	644	ILS1	I7M3D3	676	KOG0434@2759|Eukaryota	KOG0434@2759|Eukaryota	IARS	IARS
162.22	ILS1	I7M3D3	743	I7M2A5	I7M2A5	289	KOG0434@2759|Eukaryota		IARS
434.38	Q22N21	Q22N21	50	Q22N21	Q22N21	262	KOG1198@2759|Eukaryota	KOG1198@2759|Eukaryota	VAT1L,CRYZL1,RTN4IP1,TP53I3,CRYZ,STPG2	VAT1L,CRYZL1,RTN4IP1,TP53I3,CRYZ,STPG2
220.07	Q22N21	Q22N21	50	Q22N21	Q22N21	262	KOG1198@2759|Eukaryota	KOG1198@2759|Eukaryota	VAT1L,CRYZL1,RTN4IP1,TP53I3,CRYZ,STPG2	VAT1L,CRYZL1,RTN4IP1,TP53I3,CRYZ,STPG2
46.75	Q22N21	Q22N21	50	Q22N21	Q22N21	262	KOG1198@2759|Eukaryota	KOG1198@2759|Eukaryota	VAT1L,CRYZL1,RTN4IP1,TP53I3,CRYZ,STPG2	VAT1L,CRYZL1,RTN4IP1,TP53I3,CRYZ,STPG2
433.88	W7X852	W7X852	43	W7X852	W7X852	81	KOG0010@2759|Eukaryota	KOG0010@2759|Eukaryota	UBQLN4,UBQLN1,UBQLN2,UBQLNL,UBL7,UBQLN3	UBQLN4,UBQLN1,UBQLN2,UBQLNL,UBL7,UBQLN3
367.4	W7X852	W7X852	43	W7X852	W7X852	81	KOG0010@2759|Eukaryota	KOG0010@2759|Eukaryota	UBQLN4,UBQLN1,UBQLN2,UBQLNL,UBL7,UBQLN3	UBQLN4,UBQLN1,UBQLN2,UBQLNL,UBL7,UBQLN3
294.52	W7X852	W7X852	43	W7X852	W7X852	81	KOG0010@2759|Eukaryota	KOG0010@2759|Eukaryota	UBQLN4,UBQLN1,UBQLN2,UBQLNL,UBL7,UBQLN3	UBQLN4,UBQLN1,UBQLN2,UBQLNL,UBL7,UBQLN3
278.95	W7X852	W7X852	43	W7X852	W7X852	81	KOG0010@2759|Eukaryota	KOG0010@2759|Eukaryota	UBQLN4,UBQLN1,UBQLN2,UBQLNL,UBL7,UBQLN3	UBQLN4,UBQLN1,UBQLN2,UBQLNL,UBL7,UBQLN3
273.24	W7X852	W7X852	49	W7X852	W7X852	81	KOG0010@2759|Eukaryota	KOG0010@2759|Eukaryota	UBQLN4,UBQLN1,UBQLN2,UBQLNL,UBL7,UBQLN3	UBQLN4,UBQLN1,UBQLN2,UBQLNL,UBL7,UBQLN3
268.74	W7X852	W7X852	81	W7X852	W7X852	49	KOG0010@2759|Eukaryota	KOG0010@2759|Eukaryota	UBQLN4,UBQLN1,UBQLN2,UBQLNL,UBL7,UBQLN3	UBQLN4,UBQLN1,UBQLN2,UBQLNL,UBL7,UBQLN3
262.65	W7X852	W7X852	43	W7X852	W7X852	81	KOG0010@2759|Eukaryota	KOG0010@2759|Eukaryota	UBQLN4,UBQLN1,UBQLN2,UBQLNL,UBL7,UBQLN3	UBQLN4,UBQLN1,UBQLN2,UBQLNL,UBL7,UBQLN3
260.76	W7X852	W7X852	43	W7X852	W7X852	81	KOG0010@2759|Eukaryota	KOG0010@2759|Eukaryota	UBQLN4,UBQLN1,UBQLN2,UBQLNL,UBL7,UBQLN3	UBQLN4,UBQLN1,UBQLN2,UBQLNL,UBL7,UBQLN3
260.57	W7X852	W7X852	43	W7X852	W7X852	81	KOG0010@2759|Eukaryota	KOG0010@2759|Eukaryota	UBQLN4,UBQLN1,UBQLN2,UBQLNL,UBL7,UBQLN3	UBQLN4,UBQLN1,UBQLN2,UBQLNL,UBL7,UBQLN3
248.19	W7X852	W7X852	81	W7X852	W7X852	49	KOG0010@2759|Eukaryota	KOG0010@2759|Eukaryota	UBQLN4,UBQLN1,UBQLN2,UBQLNL,UBL7,UBQLN3	UBQLN4,UBQLN1,UBQLN2,UBQLNL,UBL7,UBQLN3
238.74	W7X852	W7X852	81	W7X852	W7X852	49	KOG0010@2759|Eukaryota	KOG0010@2759|Eukaryota	UBQLN4,UBQLN1,UBQLN2,UBQLNL,UBL7,UBQLN3	UBQLN4,UBQLN1,UBQLN2,UBQLNL,UBL7,UBQLN3
236.7	W7X852	W7X852	81	W7X852	W7X852	49	KOG0010@2759|Eukaryota	KOG0010@2759|Eukaryota	UBQLN4,UBQLN1,UBQLN2,UBQLNL,UBL7,UBQLN3	UBQLN4,UBQLN1,UBQLN2,UBQLNL,UBL7,UBQLN3
225.1	W7X852	W7X852	43	W7X852	W7X852	81	KOG0010@2759|Eukaryota	KOG0010@2759|Eukaryota	UBQLN4,UBQLN1,UBQLN2,UBQLNL,UBL7,UBQLN3	UBQLN4,UBQLN1,UBQLN2,UBQLNL,UBL7,UBQLN3
221.27	W7X852	W7X852	43	W7X852	W7X852	81	KOG0010@2759|Eukaryota	KOG0010@2759|Eukaryota	UBQLN4,UBQLN1,UBQLN2,UBQLNL,UBL7,UBQLN3	UBQLN4,UBQLN1,UBQLN2,UBQLNL,UBL7,UBQLN3
218.3	W7X852	W7X852	43	W7X852	W7X852	81	KOG0010@2759|Eukaryota	KOG0010@2759|Eukaryota	UBQLN4,UBQLN1,UBQLN2,UBQLNL,UBL7,UBQLN3	UBQLN4,UBQLN1,UBQLN2,UBQLNL,UBL7,UBQLN3
204.51	W7X852	W7X852	43	W7X852	W7X852	81	KOG0010@2759|Eukaryota	KOG0010@2759|Eukaryota	UBQLN4,UBQLN1,UBQLN2,UBQLNL,UBL7,UBQLN3	UBQLN4,UBQLN1,UBQLN2,UBQLNL,UBL7,UBQLN3
192.15	W7X852	W7X852	49	W7X852	W7X852	81	KOG0010@2759|Eukaryota	KOG0010@2759|Eukaryota	UBQLN4,UBQLN1,UBQLN2,UBQLNL,UBL7,UBQLN3	UBQLN4,UBQLN1,UBQLN2,UBQLNL,UBL7,UBQLN3
185.57	W7X852	W7X852	43	W7X852	W7X852	81	KOG0010@2759|Eukaryota	KOG0010@2759|Eukaryota	UBQLN4,UBQLN1,UBQLN2,UBQLNL,UBL7,UBQLN3	UBQLN4,UBQLN1,UBQLN2,UBQLNL,UBL7,UBQLN3
185.57	W7X852	W7X852	81	W7X852	W7X852	49	KOG0010@2759|Eukaryota	KOG0010@2759|Eukaryota	UBQLN4,UBQLN1,UBQLN2,UBQLNL,UBL7,UBQLN3	UBQLN4,UBQLN1,UBQLN2,UBQLNL,UBL7,UBQLN3
179.93	W7X852	W7X852	43	W7X852	W7X852	81	KOG0010@2759|Eukaryota	KOG0010@2759|Eukaryota	UBQLN4,UBQLN1,UBQLN2,UBQLNL,UBL7,UBQLN3	UBQLN4,UBQLN1,UBQLN2,UBQLNL,UBL7,UBQLN3
171.2	W7X852	W7X852	81	W7X852	W7X852	49	KOG0010@2759|Eukaryota	KOG0010@2759|Eukaryota	UBQLN4,UBQLN1,UBQLN2,UBQLNL,UBL7,UBQLN3	UBQLN4,UBQLN1,UBQLN2,UBQLNL,UBL7,UBQLN3
167.84	W7X852	W7X852	169	W7X852	W7X852	4	KOG0010@2759|Eukaryota	KOG0010@2759|Eukaryota	UBQLN4,UBQLN1,UBQLN2,UBQLNL,UBL7,UBQLN3	UBQLN4,UBQLN1,UBQLN2,UBQLNL,UBL7,UBQLN3
157.56	W7X852	W7X852	81	W7X852	W7X852	49	KOG0010@2759|Eukaryota	KOG0010@2759|Eukaryota	UBQLN4,UBQLN1,UBQLN2,UBQLNL,UBL7,UBQLN3	UBQLN4,UBQLN1,UBQLN2,UBQLNL,UBL7,UBQLN3
149.69	W7X852	W7X852	43	W7X852	W7X852	81	KOG0010@2759|Eukaryota	KOG0010@2759|Eukaryota	UBQLN4,UBQLN1,UBQLN2,UBQLNL,UBL7,UBQLN3	UBQLN4,UBQLN1,UBQLN2,UBQLNL,UBL7,UBQLN3
132.9	W7X852	W7X852	43	W7X852	W7X852	81	KOG0010@2759|Eukaryota	KOG0010@2759|Eukaryota	UBQLN4,UBQLN1,UBQLN2,UBQLNL,UBL7,UBQLN3	UBQLN4,UBQLN1,UBQLN2,UBQLNL,UBL7,UBQLN3
120.63	W7X852	W7X852	35	W7X852	W7X852	49	KOG0010@2759|Eukaryota	KOG0010@2759|Eukaryota	UBQLN4,UBQLN1,UBQLN2,UBQLNL,UBL7,UBQLN3	UBQLN4,UBQLN1,UBQLN2,UBQLNL,UBL7,UBQLN3
79.87	W7X852	W7X852	35	W7X852	W7X852	49	KOG0010@2759|Eukaryota	KOG0010@2759|Eukaryota	UBQLN4,UBQLN1,UBQLN2,UBQLNL,UBL7,UBQLN3	UBQLN4,UBQLN1,UBQLN2,UBQLNL,UBL7,UBQLN3
69.2	W7X852	W7X852	43	W7X852	W7X852	81	KOG0010@2759|Eukaryota	KOG0010@2759|Eukaryota	UBQLN4,UBQLN1,UBQLN2,UBQLNL,UBL7,UBQLN3	UBQLN4,UBQLN1,UBQLN2,UBQLNL,UBL7,UBQLN3
426.54	Q23FF1	Q23FF1	90	Q23FF1	Q23FF1	102
287.62	Q23FF1	Q23FF1	90	Q23FF1	Q23FF1	102
244.73	Q23FF1	Q23FF1	90	Q23FF1	Q23FF1	102
232.78	Q23FF1	Q23FF1	90	Q23FF1	Q23FF1	102
228.61	Q23FF1	Q23FF1	90	Q23FF1	Q23FF1	102
221.09	Q23FF1	Q23FF1	90	Q23FF1	Q23FF1	102
216.83	Q23FF1	Q23FF1	90	Q23FF1	Q23FF1	102
215.14	Q23FF1	Q23FF1	90	Q23FF1	Q23FF1	102
205.31	Q23FF1	Q23FF1	90	Q23FF1	Q23FF1	102
193.07	Q23FF1	Q23FF1	211	Q23FF1	Q23FF1	187
191.45	Q23FF1	Q23FF1	102	Q23FF1	Q23FF1	112
178.15	Q23FF1	Q23FF1	90	Q23FF1	Q23FF1	102
163.96	Q23FF1	Q23FF1	211	Q23FF1	Q23FF1	187
158.81	Q23FF1	Q23FF1	187	Q23FF1	Q23FF1	212
157.52	Q23FF1	Q23FF1	90	Q23FF1	Q23FF1	102
155.84	Q23FF1	Q23FF1	102	Q23FF1	Q23FF1	112
155.66	Q23FF1	Q23FF1	90	Q23FF1	Q23FF1	102
141.83	Q23FF1	Q23FF1	187	Q23FF1	Q23FF1	212
122.18	Q23FF1	Q23FF1	168	Q23FF1	Q23FF1	187
121.94	Q23FF1	Q23FF1	159	Q23FF1	Q23FF1	168
121.52	Q23FF1	Q23FF1	159	Q23FF1	Q23FF1	168
113.5	Q23FF1	Q23FF1	159	Q23FF1	Q23FF1	187
104.39	Q23FF1	Q23FF1	159	Q23FF1	Q23FF1	168
101.54	Q23FF1	Q23FF1	168	Q23FF1	Q23FF1	187
88.18	Q23FF1	Q23FF1	211	Q23FF1	Q23FF1	187
86.9	Q23FF1	Q23FF1	102	Q23FF1	Q23FF1	112
72.62	Q23FF1	Q23FF1	159	Q23FF1	Q23FF1	168
72	Q23FF1	Q23FF1	102	Q23FF1	Q23FF1	112
70.99	Q23FF1	Q23FF1	211	Q23FF1	Q23FF1	187
65.9	Q23FF1	Q23FF1	159	Q23FF1	Q23FF1	168
64.56	Q23FF1	Q23FF1	168	Q23FF1	Q23FF1	159
56.89	Q23FF1	Q23FF1	168	Q23FF1	Q23FF1	159
53.52	Q23FF1	Q23FF1	168	Q23FF1	Q23FF1	187
50.54	Q23FF1	Q23FF1	159	Q23FF1	Q23FF1	168
49.35	Q23FF1	Q23FF1	168	Q23FF1	Q23FF1	159
46.8	Q23FF1	Q23FF1	168	Q23FF1	Q23FF1	159
42.72	Q23FF1	Q23FF1	168	Q23FF1	Q23FF1	159
42.72	Q23FF1	Q23FF1	102	Q23FF1	Q23FF1	112
40.92	Q23FF1	Q23FF1	168	Q23FF1	Q23FF1	187
422.92	TRAF3IP1	Q24FQ8	249	TRAF3IP1	Q24FQ8	237	KOG3809@2759|Eukaryota	KOG3809@2759|Eukaryota	TRAF3IP1	TRAF3IP1
318.82	TRAF3IP1	Q24FQ8	249	TRAF3IP1	Q24FQ8	237	KOG3809@2759|Eukaryota	KOG3809@2759|Eukaryota	TRAF3IP1	TRAF3IP1
311.7	TRAF3IP1	Q24FQ8	194	TRAF3IP1	Q24FQ8	70	KOG3809@2759|Eukaryota	KOG3809@2759|Eukaryota	TRAF3IP1	TRAF3IP1
296.44	TRAF3IP1	Q24FQ8	249	TRAF3IP1	Q24FQ8	237	KOG3809@2759|Eukaryota	KOG3809@2759|Eukaryota	TRAF3IP1	TRAF3IP1
286.61	TRAF3IP1	Q24FQ8	249	TRAF3IP1	Q24FQ8	237	KOG3809@2759|Eukaryota	KOG3809@2759|Eukaryota	TRAF3IP1	TRAF3IP1
259.99	TRAF3IP1	Q24FQ8	194	TRAF3IP1	Q24FQ8	187	KOG3809@2759|Eukaryota	KOG3809@2759|Eukaryota	TRAF3IP1	TRAF3IP1
254.63	TRAF3IP1	Q24FQ8	249	TRAF3IP1	Q24FQ8	237	KOG3809@2759|Eukaryota	KOG3809@2759|Eukaryota	TRAF3IP1	TRAF3IP1
238.31	TRAF3IP1	Q24FQ8	194	TRAF3IP1	Q24FQ8	187	KOG3809@2759|Eukaryota	KOG3809@2759|Eukaryota	TRAF3IP1	TRAF3IP1
238.31	TRAF3IP1	Q24FQ8	194	TRAF3IP1	Q24FQ8	70	KOG3809@2759|Eukaryota	KOG3809@2759|Eukaryota	TRAF3IP1	TRAF3IP1
235.53	TRAF3IP1	Q24FQ8	194	TRAF3IP1	Q24FQ8	187	KOG3809@2759|Eukaryota	KOG3809@2759|Eukaryota	TRAF3IP1	TRAF3IP1
234.29	TRAF3IP1	Q24FQ8	249	TRAF3IP1	Q24FQ8	237	KOG3809@2759|Eukaryota	KOG3809@2759|Eukaryota	TRAF3IP1	TRAF3IP1
228.13	TRAF3IP1	Q24FQ8	165	TRAF3IP1	Q24FQ8	160	KOG3809@2759|Eukaryota	KOG3809@2759|Eukaryota	TRAF3IP1	TRAF3IP1
226.69	TRAF3IP1	Q24FQ8	165	TRAF3IP1	Q24FQ8	160	KOG3809@2759|Eukaryota	KOG3809@2759|Eukaryota	TRAF3IP1	TRAF3IP1
219.43	TRAF3IP1	Q24FQ8	228	TRAF3IP1	Q24FQ8	237	KOG3809@2759|Eukaryota	KOG3809@2759|Eukaryota	TRAF3IP1	TRAF3IP1
216.53	TRAF3IP1	Q24FQ8	194	TRAF3IP1	Q24FQ8	187	KOG3809@2759|Eukaryota	KOG3809@2759|Eukaryota	TRAF3IP1	TRAF3IP1
210.93	TRAF3IP1	Q24FQ8	228	TRAF3IP1	Q24FQ8	237	KOG3809@2759|Eukaryota	KOG3809@2759|Eukaryota	TRAF3IP1	TRAF3IP1
208.07	TRAF3IP1	Q24FQ8	194	TRAF3IP1	Q24FQ8	70	KOG3809@2759|Eukaryota	KOG3809@2759|Eukaryota	TRAF3IP1	TRAF3IP1
204.78	TRAF3IP1	Q24FQ8	194	TRAF3IP1	Q24FQ8	70	KOG3809@2759|Eukaryota	KOG3809@2759|Eukaryota	TRAF3IP1	TRAF3IP1
189.52	TRAF3IP1	Q24FQ8	228	TRAF3IP1	Q24FQ8	237	KOG3809@2759|Eukaryota	KOG3809@2759|Eukaryota	TRAF3IP1	TRAF3IP1
188.15	TRAF3IP1	Q24FQ8	228	TRAF3IP1	Q24FQ8	237	KOG3809@2759|Eukaryota	KOG3809@2759|Eukaryota	TRAF3IP1	TRAF3IP1
182.09	TRAF3IP1	Q24FQ8	194	TRAF3IP1	Q24FQ8	187	KOG3809@2759|Eukaryota	KOG3809@2759|Eukaryota	TRAF3IP1	TRAF3IP1
180.81	TRAF3IP1	Q24FQ8	249	TRAF3IP1	Q24FQ8	237	KOG3809@2759|Eukaryota	KOG3809@2759|Eukaryota	TRAF3IP1	TRAF3IP1
180.12	TRAF3IP1	Q24FQ8	194	TRAF3IP1	Q24FQ8	187	KOG3809@2759|Eukaryota	KOG3809@2759|Eukaryota	TRAF3IP1	TRAF3IP1
176.49	TRAF3IP1	Q24FQ8	249	TRAF3IP1	Q24FQ8	237	KOG3809@2759|Eukaryota	KOG3809@2759|Eukaryota	TRAF3IP1	TRAF3IP1
175.8	TRAF3IP1	Q24FQ8	194	TRAF3IP1	Q24FQ8	187	KOG3809@2759|Eukaryota	KOG3809@2759|Eukaryota	TRAF3IP1	TRAF3IP1
173.51	TRAF3IP1	Q24FQ8	249	TRAF3IP1	Q24FQ8	237	KOG3809@2759|Eukaryota	KOG3809@2759|Eukaryota	TRAF3IP1	TRAF3IP1
173.51	TRAF3IP1	Q24FQ8	249	TRAF3IP1	Q24FQ8	237	KOG3809@2759|Eukaryota	KOG3809@2759|Eukaryota	TRAF3IP1	TRAF3IP1
172.95	TRAF3IP1	Q24FQ8	194	TRAF3IP1	Q24FQ8	187	KOG3809@2759|Eukaryota	KOG3809@2759|Eukaryota	TRAF3IP1	TRAF3IP1
172.74	TRAF3IP1	Q24FQ8	194	TRAF3IP1	Q24FQ8	187	KOG3809@2759|Eukaryota	KOG3809@2759|Eukaryota	TRAF3IP1	TRAF3IP1
172.42	TRAF3IP1	Q24FQ8	249	TRAF3IP1	Q24FQ8	237	KOG3809@2759|Eukaryota	KOG3809@2759|Eukaryota	TRAF3IP1	TRAF3IP1
171.62	TRAF3IP1	Q24FQ8	228	TRAF3IP1	Q24FQ8	237	KOG3809@2759|Eukaryota	KOG3809@2759|Eukaryota	TRAF3IP1	TRAF3IP1
171.15	TRAF3IP1	Q24FQ8	187	TRAF3IP1	Q24FQ8	70	KOG3809@2759|Eukaryota	KOG3809@2759|Eukaryota	TRAF3IP1	TRAF3IP1
170.66	TRAF3IP1	Q24FQ8	228	TRAF3IP1	Q24FQ8	237	KOG3809@2759|Eukaryota	KOG3809@2759|Eukaryota	TRAF3IP1	TRAF3IP1
167.73	TRAF3IP1	Q24FQ8	249	TRAF3IP1	Q24FQ8	237	KOG3809@2759|Eukaryota	KOG3809@2759|Eukaryota	TRAF3IP1	TRAF3IP1
156.67	TRAF3IP1	Q24FQ8	249	TRAF3IP1	Q24FQ8	237	KOG3809@2759|Eukaryota	KOG3809@2759|Eukaryota	TRAF3IP1	TRAF3IP1
155.88	TRAF3IP1	Q24FQ8	249	TRAF3IP1	Q24FQ8	237	KOG3809@2759|Eukaryota	KOG3809@2759|Eukaryota	TRAF3IP1	TRAF3IP1
155.11	TRAF3IP1	Q24FQ8	228	TRAF3IP1	Q24FQ8	237	KOG3809@2759|Eukaryota	KOG3809@2759|Eukaryota	TRAF3IP1	TRAF3IP1
138.63	TRAF3IP1	Q24FQ8	165	TRAF3IP1	Q24FQ8	160	KOG3809@2759|Eukaryota	KOG3809@2759|Eukaryota	TRAF3IP1	TRAF3IP1
137.88	TRAF3IP1	Q24FQ8	228	TRAF3IP1	Q24FQ8	237	KOG3809@2759|Eukaryota	KOG3809@2759|Eukaryota	TRAF3IP1	TRAF3IP1
137.73	TRAF3IP1	Q24FQ8	249	TRAF3IP1	Q24FQ8	237	KOG3809@2759|Eukaryota	KOG3809@2759|Eukaryota	TRAF3IP1	TRAF3IP1
135.94	TRAF3IP1	Q24FQ8	228	TRAF3IP1	Q24FQ8	237	KOG3809@2759|Eukaryota	KOG3809@2759|Eukaryota	TRAF3IP1	TRAF3IP1
127.71	TRAF3IP1	Q24FQ8	228	TRAF3IP1	Q24FQ8	237	KOG3809@2759|Eukaryota	KOG3809@2759|Eukaryota	TRAF3IP1	TRAF3IP1
125.23	TRAF3IP1	Q24FQ8	194	TRAF3IP1	Q24FQ8	187	KOG3809@2759|Eukaryota	KOG3809@2759|Eukaryota	TRAF3IP1	TRAF3IP1
124.24	TRAF3IP1	Q24FQ8	194	TRAF3IP1	Q24FQ8	187	KOG3809@2759|Eukaryota	KOG3809@2759|Eukaryota	TRAF3IP1	TRAF3IP1
120.99	TRAF3IP1	Q24FQ8	249	TRAF3IP1	Q24FQ8	237	KOG3809@2759|Eukaryota	KOG3809@2759|Eukaryota	TRAF3IP1	TRAF3IP1
116.73	TRAF3IP1	Q24FQ8	194	TRAF3IP1	Q24FQ8	187	KOG3809@2759|Eukaryota	KOG3809@2759|Eukaryota	TRAF3IP1	TRAF3IP1
110.12	TRAF3IP1	Q24FQ8	187	TRAF3IP1	Q24FQ8	70	KOG3809@2759|Eukaryota	KOG3809@2759|Eukaryota	TRAF3IP1	TRAF3IP1
110.03	TRAF3IP1	Q24FQ8	187	TRAF3IP1	Q24FQ8	70	KOG3809@2759|Eukaryota	KOG3809@2759|Eukaryota	TRAF3IP1	TRAF3IP1
109.14	TRAF3IP1	Q24FQ8	92	TRAF3IP1	Q24FQ8	124	KOG3809@2759|Eukaryota	KOG3809@2759|Eukaryota	TRAF3IP1	TRAF3IP1
106.76	TRAF3IP1	Q24FQ8	425	TRAF3IP1	Q24FQ8	422	KOG3809@2759|Eukaryota	KOG3809@2759|Eukaryota	TRAF3IP1	TRAF3IP1
102.95	TRAF3IP1	Q24FQ8	425	TRAF3IP1	Q24FQ8	422	KOG3809@2759|Eukaryota	KOG3809@2759|Eukaryota	TRAF3IP1	TRAF3IP1
97.07	TRAF3IP1	Q24FQ8	249	TRAF3IP1	Q24FQ8	237	KOG3809@2759|Eukaryota	KOG3809@2759|Eukaryota	TRAF3IP1	TRAF3IP1
87.3	TRAF3IP1	Q24FQ8	249	TRAF3IP1	Q24FQ8	235	KOG3809@2759|Eukaryota	KOG3809@2759|Eukaryota	TRAF3IP1	TRAF3IP1
86.87	TRAF3IP1	Q24FQ8	194	TRAF3IP1	Q24FQ8	187	KOG3809@2759|Eukaryota	KOG3809@2759|Eukaryota	TRAF3IP1	TRAF3IP1
82.75	TRAF3IP1	Q24FQ8	425	TRAF3IP1	Q24FQ8	422	KOG3809@2759|Eukaryota	KOG3809@2759|Eukaryota	TRAF3IP1	TRAF3IP1
79.8	TRAF3IP1	Q24FQ8	165	TRAF3IP1	Q24FQ8	160	KOG3809@2759|Eukaryota	KOG3809@2759|Eukaryota	TRAF3IP1	TRAF3IP1
76.82	TRAF3IP1	Q24FQ8	425	TRAF3IP1	Q24FQ8	422	KOG3809@2759|Eukaryota	KOG3809@2759|Eukaryota	TRAF3IP1	TRAF3IP1
70.91	TRAF3IP1	Q24FQ8	194	TRAF3IP1	Q24FQ8	187	KOG3809@2759|Eukaryota	KOG3809@2759|Eukaryota	TRAF3IP1	TRAF3IP1
69.38	TRAF3IP1	Q24FQ8	176	TRAF3IP1	Q24FQ8	187	KOG3809@2759|Eukaryota	KOG3809@2759|Eukaryota	TRAF3IP1	TRAF3IP1
66.99	TRAF3IP1	Q24FQ8	194	TRAF3IP1	Q24FQ8	187	KOG3809@2759|Eukaryota	KOG3809@2759|Eukaryota	TRAF3IP1	TRAF3IP1
64.4	TRAF3IP1	Q24FQ8	425	TRAF3IP1	Q24FQ8	422	KOG3809@2759|Eukaryota	KOG3809@2759|Eukaryota	TRAF3IP1	TRAF3IP1
62.72	TRAF3IP1	Q24FQ8	194	TRAF3IP1	Q24FQ8	187	KOG3809@2759|Eukaryota	KOG3809@2759|Eukaryota	TRAF3IP1	TRAF3IP1
62.72	TRAF3IP1	Q24FQ8	194	TRAF3IP1	Q24FQ8	187	KOG3809@2759|Eukaryota	KOG3809@2759|Eukaryota	TRAF3IP1	TRAF3IP1
62.72	TRAF3IP1	Q24FQ8	194	TRAF3IP1	Q24FQ8	187	KOG3809@2759|Eukaryota	KOG3809@2759|Eukaryota	TRAF3IP1	TRAF3IP1
61.26	TRAF3IP1	Q24FQ8	425	TRAF3IP1	Q24FQ8	422	KOG3809@2759|Eukaryota	KOG3809@2759|Eukaryota	TRAF3IP1	TRAF3IP1
60.4	TRAF3IP1	Q24FQ8	187	TRAF3IP1	Q24FQ8	70	KOG3809@2759|Eukaryota	KOG3809@2759|Eukaryota	TRAF3IP1	TRAF3IP1
58.98	TRAF3IP1	Q24FQ8	194	TRAF3IP1	Q24FQ8	187	KOG3809@2759|Eukaryota	KOG3809@2759|Eukaryota	TRAF3IP1	TRAF3IP1
58.92	TRAF3IP1	Q24FQ8	176	TRAF3IP1	Q24FQ8	187	KOG3809@2759|Eukaryota	KOG3809@2759|Eukaryota	TRAF3IP1	TRAF3IP1
56.41	TRAF3IP1	Q24FQ8	194	TRAF3IP1	Q24FQ8	187	KOG3809@2759|Eukaryota	KOG3809@2759|Eukaryota	TRAF3IP1	TRAF3IP1
52.59	TRAF3IP1	Q24FQ8	425	TRAF3IP1	Q24FQ8	422	KOG3809@2759|Eukaryota	KOG3809@2759|Eukaryota	TRAF3IP1	TRAF3IP1
52.59	TRAF3IP1	Q24FQ8	425	TRAF3IP1	Q24FQ8	422	KOG3809@2759|Eukaryota	KOG3809@2759|Eukaryota	TRAF3IP1	TRAF3IP1
51.79	TRAF3IP1	Q24FQ8	194	TRAF3IP1	Q24FQ8	187	KOG3809@2759|Eukaryota	KOG3809@2759|Eukaryota	TRAF3IP1	TRAF3IP1
51.34	TRAF3IP1	Q24FQ8	194	TRAF3IP1	Q24FQ8	187	KOG3809@2759|Eukaryota	KOG3809@2759|Eukaryota	TRAF3IP1	TRAF3IP1
50.63	TRAF3IP1	Q24FQ8	194	TRAF3IP1	Q24FQ8	187	KOG3809@2759|Eukaryota	KOG3809@2759|Eukaryota	TRAF3IP1	TRAF3IP1
47.85	TRAF3IP1	Q24FQ8	194	TRAF3IP1	Q24FQ8	187	KOG3809@2759|Eukaryota	KOG3809@2759|Eukaryota	TRAF3IP1	TRAF3IP1
47.85	TRAF3IP1	Q24FQ8	194	TRAF3IP1	Q24FQ8	187	KOG3809@2759|Eukaryota	KOG3809@2759|Eukaryota	TRAF3IP1	TRAF3IP1
47.85	TRAF3IP1	Q24FQ8	194	TRAF3IP1	Q24FQ8	187	KOG3809@2759|Eukaryota	KOG3809@2759|Eukaryota	TRAF3IP1	TRAF3IP1
46.02	TRAF3IP1	Q24FQ8	194	TRAF3IP1	Q24FQ8	187	KOG3809@2759|Eukaryota	KOG3809@2759|Eukaryota	TRAF3IP1	TRAF3IP1
43.82	TRAF3IP1	Q24FQ8	425	TRAF3IP1	Q24FQ8	422	KOG3809@2759|Eukaryota	KOG3809@2759|Eukaryota	TRAF3IP1	TRAF3IP1
41.98	TRAF3IP1	Q24FQ8	194	TRAF3IP1	Q24FQ8	187	KOG3809@2759|Eukaryota	KOG3809@2759|Eukaryota	TRAF3IP1	TRAF3IP1
41.98	TRAF3IP1	Q24FQ8	194	TRAF3IP1	Q24FQ8	187	KOG3809@2759|Eukaryota	KOG3809@2759|Eukaryota	TRAF3IP1	TRAF3IP1
41.65	TRAF3IP1	Q24FQ8	194	TRAF3IP1	Q24FQ8	187	KOG3809@2759|Eukaryota	KOG3809@2759|Eukaryota	TRAF3IP1	TRAF3IP1
40.91	TRAF3IP1	Q24FQ8	138	TRAF3IP1	Q24FQ8	131	KOG3809@2759|Eukaryota	KOG3809@2759|Eukaryota	TRAF3IP1	TRAF3IP1
40.04	TRAF3IP1	Q24FQ8	194	TRAF3IP1	Q24FQ8	187	KOG3809@2759|Eukaryota	KOG3809@2759|Eukaryota	TRAF3IP1	TRAF3IP1
56.99	TRAF3IP1	Q24FQ8	425	TRAF3IP1	Q24FQ8	422	KOG3809@2759|Eukaryota	KOG3809@2759|Eukaryota	TRAF3IP1	TRAF3IP1
254.67	TRAF3IP1	Q24FQ8	194	TRAF3IP1	Q24FQ8	187	KOG3809@2759|Eukaryota	KOG3809@2759|Eukaryota	TRAF3IP1	TRAF3IP1
197.69	TRAF3IP1	Q24FQ8	194	TRAF3IP1	Q24FQ8	187	KOG3809@2759|Eukaryota	KOG3809@2759|Eukaryota	TRAF3IP1	TRAF3IP1
197.73	TRAF3IP1	Q24FQ8	165	TRAF3IP1	Q24FQ8	161	KOG3809@2759|Eukaryota	KOG3809@2759|Eukaryota	TRAF3IP1	TRAF3IP1
150.11	Q23G93	Q23G93	1029	TRAF3IP1	Q24FQ8	187		KOG3809@2759|Eukaryota		TRAF3IP1
413.29	RSPH4A/6A-2	Q23A99	86	RSPH4A/6A-2	Q23A99	82	2QSU4@2759|Eukaryota	2QSU4@2759|Eukaryota	RSPH4A,RSPH6A	RSPH4A,RSPH6A
307.06	RSPH4A/6A-2	Q23A99	354	RSPH4A/6A-2	Q23A99	349	2QSU4@2759|Eukaryota	2QSU4@2759|Eukaryota	RSPH4A,RSPH6A	RSPH4A,RSPH6A
263.4	RSPH4A/6A-2	Q23A99	15	RSPH4A/6A-2	Q23A99	54	2QSU4@2759|Eukaryota	2QSU4@2759|Eukaryota	RSPH4A,RSPH6A	RSPH4A,RSPH6A
234.36	RSPH4A/6A-2	Q23A99	354	RSPH4A/6A-2	Q23A99	349	2QSU4@2759|Eukaryota	2QSU4@2759|Eukaryota	RSPH4A,RSPH6A	RSPH4A,RSPH6A
233.9	RSPH4A/6A-2	Q23A99	354	RSPH4A/6A-2	Q23A99	349	2QSU4@2759|Eukaryota	2QSU4@2759|Eukaryota	RSPH4A,RSPH6A	RSPH4A,RSPH6A
228.39	RSPH4A/6A-2	Q23A99	59	RSPH4A/6A-2	Q23A99	54	2QSU4@2759|Eukaryota	2QSU4@2759|Eukaryota	RSPH4A,RSPH6A	RSPH4A,RSPH6A
216.35	RSPH4A/6A-2	Q23A99	59	RSPH4A/6A-2	Q23A99	54	2QSU4@2759|Eukaryota	2QSU4@2759|Eukaryota	RSPH4A,RSPH6A	RSPH4A,RSPH6A
216	RSPH4A/6A-2	Q23A99	59	RSPH4A/6A-2	Q23A99	54	2QSU4@2759|Eukaryota	2QSU4@2759|Eukaryota	RSPH4A,RSPH6A	RSPH4A,RSPH6A
215.04	RSPH4A/6A-2	Q23A99	59	RSPH4A/6A-2	Q23A99	54	2QSU4@2759|Eukaryota	2QSU4@2759|Eukaryota	RSPH4A,RSPH6A	RSPH4A,RSPH6A
207.81	RSPH4A/6A-2	Q23A99	354	RSPH4A/6A-2	Q23A99	349	2QSU4@2759|Eukaryota	2QSU4@2759|Eukaryota	RSPH4A,RSPH6A	RSPH4A,RSPH6A
187.56	RSPH4A/6A-2	Q23A99	354	RSPH4A/6A-2	Q23A99	349	2QSU4@2759|Eukaryota	2QSU4@2759|Eukaryota	RSPH4A,RSPH6A	RSPH4A,RSPH6A
184.32	RSPH4A/6A-2	Q23A99	401	RSPH4A/6A-2	Q23A99	427	2QSU4@2759|Eukaryota	2QSU4@2759|Eukaryota	RSPH4A,RSPH6A	RSPH4A,RSPH6A
177.79	RSPH4A/6A-2	Q23A99	354	RSPH4A/6A-2	Q23A99	349	2QSU4@2759|Eukaryota	2QSU4@2759|Eukaryota	RSPH4A,RSPH6A	RSPH4A,RSPH6A
177.01	RSPH4A/6A-2	Q23A99	354	RSPH4A/6A-2	Q23A99	349	2QSU4@2759|Eukaryota	2QSU4@2759|Eukaryota	RSPH4A,RSPH6A	RSPH4A,RSPH6A
174.29	RSPH4A/6A-2	Q23A99	354	RSPH4A/6A-2	Q23A99	349	2QSU4@2759|Eukaryota	2QSU4@2759|Eukaryota	RSPH4A,RSPH6A	RSPH4A,RSPH6A
162.1	RSPH4A/6A-2	Q23A99	59	RSPH4A/6A-2	Q23A99	54	2QSU4@2759|Eukaryota	2QSU4@2759|Eukaryota	RSPH4A,RSPH6A	RSPH4A,RSPH6A
151.43	RSPH4A/6A-2	Q23A99	59	RSPH4A/6A-2	Q23A99	54	2QSU4@2759|Eukaryota	2QSU4@2759|Eukaryota	RSPH4A,RSPH6A	RSPH4A,RSPH6A
121.67	RSPH4A/6A-2	Q23A99	59	RSPH4A/6A-2	Q23A99	54	2QSU4@2759|Eukaryota	2QSU4@2759|Eukaryota	RSPH4A,RSPH6A	RSPH4A,RSPH6A
112.23	RSPH4A/6A-2	Q23A99	401	RSPH4A/6A-2	Q23A99	427	2QSU4@2759|Eukaryota	2QSU4@2759|Eukaryota	RSPH4A,RSPH6A	RSPH4A,RSPH6A
96.71	RSPH4A/6A-2	Q23A99	393	RSPH4A/6A-2	Q23A99	427	2QSU4@2759|Eukaryota	2QSU4@2759|Eukaryota	RSPH4A,RSPH6A	RSPH4A,RSPH6A
85	RSPH4A/6A-2	Q23A99	393	RSPH4A/6A-2	Q23A99	427	2QSU4@2759|Eukaryota	2QSU4@2759|Eukaryota	RSPH4A,RSPH6A	RSPH4A,RSPH6A
49.37	RSPH4A/6A-2	Q23A99	393	RSPH4A/6A-2	Q23A99	427	2QSU4@2759|Eukaryota	2QSU4@2759|Eukaryota	RSPH4A,RSPH6A	RSPH4A,RSPH6A
47.43	RSPH4A/6A-2	Q23A99	354	RSPH4A/6A-2	Q23A99	349	2QSU4@2759|Eukaryota	2QSU4@2759|Eukaryota	RSPH4A,RSPH6A	RSPH4A,RSPH6A
270.93	RSPH4A/6A-2	Q23A99	59	RSPH4A/6A-2	Q23A99	54	2QSU4@2759|Eukaryota	2QSU4@2759|Eukaryota	RSPH4A,RSPH6A	RSPH4A,RSPH6A
397.46	RSPH4A/6A-2	Q23A99	354	RSPH4A/6A-2	Q23A99	349	2QSU4@2759|Eukaryota	2QSU4@2759|Eukaryota	RSPH4A,RSPH6A	RSPH4A,RSPH6A
168.66	RSPH4A/6A-2	Q23A99	15	RSPH4A/6A-2	Q23A99	54	2QSU4@2759|Eukaryota	2QSU4@2759|Eukaryota	RSPH4A,RSPH6A	RSPH4A,RSPH6A
133.49	RSPH4A/6A-2	Q23A99	15	RSPH4A/6A-2	Q23A99	59	2QSU4@2759|Eukaryota	2QSU4@2759|Eukaryota	RSPH4A,RSPH6A	RSPH4A,RSPH6A
179.94	RSPH4A/6A-2	Q23A99	59	RSPH4A/6A-2	Q23A99	54	2QSU4@2759|Eukaryota	2QSU4@2759|Eukaryota	RSPH4A,RSPH6A	RSPH4A,RSPH6A
263.17	RSPH4A/6A-2	Q23A99	238	DPY30-1	Q233B2	220	2QSU4@2759|Eukaryota	2SAR6@2759|Eukaryota	RSPH4A,RSPH6A
387.17	RSPH4A/6A-2	Q23A99	238	DPY30-1	Q233B2	220	2QSU4@2759|Eukaryota	2SAR6@2759|Eukaryota	RSPH4A,RSPH6A
53.75	RSPH4A/6A-2	Q23A99	15	DPY30-1	Q233B2	74	2QSU4@2759|Eukaryota	2SAR6@2759|Eukaryota	RSPH4A,RSPH6A
290	RSPH4A/6A-2	Q23A99	13	RSPH4A/6A-1	I7M3F3	41	2QSU4@2759|Eukaryota	2QSU4@2759|Eukaryota	RSPH4A,RSPH6A	RSPH4A,RSPH6A
164.72	RSPH4A/6A-2	Q23A99	15	RSPH4A/6A-1	I7M3F3	41	2QSU4@2759|Eukaryota	2QSU4@2759|Eukaryota	RSPH4A,RSPH6A	RSPH4A,RSPH6A
176.49	RSPH4A/6A-2	Q23A99	354	RSPH1-2	W7X469	201	2QSU4@2759|Eukaryota	KOG0231@2759|Eukaryota	RSPH4A,RSPH6A	MORN5,ALS2CL,MORN4,RSPH1,RSPH10B,JPH3,MORN1,JPH2,JPH1,MORN3,RSPH10B,JPH4
140.49	RSPH4A/6A-2	Q23A99	354	RSPH1-2	W7X469	201	2QSU4@2759|Eukaryota	KOG0231@2759|Eukaryota	RSPH4A,RSPH6A	MORN5,ALS2CL,MORN4,RSPH1,RSPH10B,JPH3,MORN1,JPH2,JPH1,MORN3,RSPH10B,JPH4
136.96	RSPH4A/6A-2	Q23A99	354	RSPH1-2	W7X469	201	2QSU4@2759|Eukaryota	KOG0231@2759|Eukaryota	RSPH4A,RSPH6A	MORN5,ALS2CL,MORN4,RSPH1,RSPH10B,JPH3,MORN1,JPH2,JPH1,MORN3,RSPH10B,JPH4
136.96	RSPH4A/6A-2	Q23A99	354	RSPH1-2	W7X469	201	2QSU4@2759|Eukaryota	KOG0231@2759|Eukaryota	RSPH4A,RSPH6A	MORN5,ALS2CL,MORN4,RSPH1,RSPH10B,JPH3,MORN1,JPH2,JPH1,MORN3,RSPH10B,JPH4
133.81	RSPH4A/6A-2	Q23A99	354	RSPH1-2	W7X469	201	2QSU4@2759|Eukaryota	KOG0231@2759|Eukaryota	RSPH4A,RSPH6A	MORN5,ALS2CL,MORN4,RSPH1,RSPH10B,JPH3,MORN1,JPH2,JPH1,MORN3,RSPH10B,JPH4
132.63	RSPH4A/6A-2	Q23A99	354	RSPH1-2	W7X469	201	2QSU4@2759|Eukaryota	KOG0231@2759|Eukaryota	RSPH4A,RSPH6A	MORN5,ALS2CL,MORN4,RSPH1,RSPH10B,JPH3,MORN1,JPH2,JPH1,MORN3,RSPH10B,JPH4
259.55	RSPH4A/6A-2	Q23A99	354	RSPH1-2	W7X469	201	2QSU4@2759|Eukaryota	KOG0231@2759|Eukaryota	RSPH4A,RSPH6A	MORN5,ALS2CL,MORN4,RSPH1,RSPH10B,JPH3,MORN1,JPH2,JPH1,MORN3,RSPH10B,JPH4
240.96	RSPH4A/6A-2	Q23A99	349	RSPH1-2	W7X469	201	2QSU4@2759|Eukaryota	KOG0231@2759|Eukaryota	RSPH4A,RSPH6A	MORN5,ALS2CL,MORN4,RSPH1,RSPH10B,JPH3,MORN1,JPH2,JPH1,MORN3,RSPH10B,JPH4
92.42	RSPH4A/6A-2	Q23A99	354	RSPH1-2	W7X469	197	2QSU4@2759|Eukaryota	KOG0231@2759|Eukaryota	RSPH4A,RSPH6A	MORN5,ALS2CL,MORN4,RSPH1,RSPH10B,JPH3,MORN1,JPH2,JPH1,MORN3,RSPH10B,JPH4
79.45	RSPH4A/6A-2	Q23A99	362	RSPH1-2	W7X469	201	2QSU4@2759|Eukaryota	KOG0231@2759|Eukaryota	RSPH4A,RSPH6A	MORN5,ALS2CL,MORN4,RSPH1,RSPH10B,JPH3,MORN1,JPH2,JPH1,MORN3,RSPH10B,JPH4
171.87	RSPH4A/6A-1	I7M3F3	41	RSPH4A/6A-2	Q23A99	11	2QSU4@2759|Eukaryota	2QSU4@2759|Eukaryota	RSPH4A,RSPH6A	RSPH4A,RSPH6A
159.83	RSPH4A/6A-1	I7M3F3	41	RSPH4A/6A-2	Q23A99	11	2QSU4@2759|Eukaryota	2QSU4@2759|Eukaryota	RSPH4A,RSPH6A	RSPH4A,RSPH6A
154.24	RSPH4A/6A-1	I7M3F3	41	RSPH4A/6A-2	Q23A99	11	2QSU4@2759|Eukaryota	2QSU4@2759|Eukaryota	RSPH4A,RSPH6A	RSPH4A,RSPH6A
149.23	RSPH4A/6A-1	I7M3F3	41	RSPH4A/6A-2	Q23A99	11	2QSU4@2759|Eukaryota	2QSU4@2759|Eukaryota	RSPH4A,RSPH6A	RSPH4A,RSPH6A
141.88	RSPH4A/6A-1	I7M3F3	41	RSPH4A/6A-2	Q23A99	11	2QSU4@2759|Eukaryota	2QSU4@2759|Eukaryota	RSPH4A,RSPH6A	RSPH4A,RSPH6A
138.36	RSPH4A/6A-1	I7M3F3	41	RSPH4A/6A-2	Q23A99	11	2QSU4@2759|Eukaryota	2QSU4@2759|Eukaryota	RSPH4A,RSPH6A	RSPH4A,RSPH6A
138.23	RSPH4A/6A-1	I7M3F3	41	RSPH4A/6A-2	Q23A99	11	2QSU4@2759|Eukaryota	2QSU4@2759|Eukaryota	RSPH4A,RSPH6A	RSPH4A,RSPH6A
96.23	RSPH4A/6A-1	I7M3F3	41	RSPH4A/6A-2	Q23A99	11	2QSU4@2759|Eukaryota	2QSU4@2759|Eukaryota	RSPH4A,RSPH6A	RSPH4A,RSPH6A
228.35	RSPH4A/6A-1	I7M3F3	41	RSPH4A/6A-2	Q23A99	11	2QSU4@2759|Eukaryota	2QSU4@2759|Eukaryota	RSPH4A,RSPH6A	RSPH4A,RSPH6A
175.65	RSPH4A/6A-1	I7M3F3	41	RSPH4A/6A-2	Q23A99	11	2QSU4@2759|Eukaryota	2QSU4@2759|Eukaryota	RSPH4A,RSPH6A	RSPH4A,RSPH6A
143.5	RSPH4A/6A-1	I7M3F3	41	RSPH4A/6A-2	Q23A99	11	2QSU4@2759|Eukaryota	2QSU4@2759|Eukaryota	RSPH4A,RSPH6A	RSPH4A,RSPH6A
118.28	RSPH4A/6A-1	I7M3F3	41	DPY30-1	Q233B2	64	2QSU4@2759|Eukaryota	2SAR6@2759|Eukaryota	RSPH4A,RSPH6A
208.59	RSPH4A/6A-1	I7M3F3	41	DPY30-1	Q233B2	64	2QSU4@2759|Eukaryota	2SAR6@2759|Eukaryota	RSPH4A,RSPH6A
171.87	RSPH4A/6A-1	I7M3F3	41	DPY30-1	Q233B2	21	2QSU4@2759|Eukaryota	2SAR6@2759|Eukaryota	RSPH4A,RSPH6A
262.48	RSPH4A/6A-1	I7M3F3	65	RSPH4A/6A-1	I7M3F3	17	2QSU4@2759|Eukaryota	2QSU4@2759|Eukaryota	RSPH4A,RSPH6A	RSPH4A,RSPH6A
160.82	RSPH4A/6A-1	I7M3F3	14	RSPH4A/6A-1	I7M3F3	7	2QSU4@2759|Eukaryota	2QSU4@2759|Eukaryota	RSPH4A,RSPH6A	RSPH4A,RSPH6A
42.93	RSPH4A/6A-1	I7M3F3	145	RSPH4A/6A-1	I7M3F3	100	2QSU4@2759|Eukaryota	2QSU4@2759|Eukaryota	RSPH4A,RSPH6A	RSPH4A,RSPH6A
40.92	RSPH4A/6A-1	I7M3F3	94	RSPH4A/6A-1	I7M3F3	100	2QSU4@2759|Eukaryota	2QSU4@2759|Eukaryota	RSPH4A,RSPH6A	RSPH4A,RSPH6A
243.51	RSPH4A/6A-1	I7M3F3	160	AK1-1	I7M2R5	299	2QSU4@2759|Eukaryota	KOG3079@2759|Eukaryota	RSPH4A,RSPH6A	CMPK1,AK5,AK1
52.59	RSPH4A/6A-1	I7M3F3	41	KIF6	I7M335	532	2QSU4@2759|Eukaryota	KOG4280@2759|Eukaryota	RSPH4A,RSPH6A	KIF9,KIF3C,KIF3B,KIF26A,KIF15,KIF3A,KIF12,KIF26B
84.11	RSPH4A/6A-1	I7M3F3	41	KIF6	I7M335	532	2QSU4@2759|Eukaryota	KOG4280@2759|Eukaryota	RSPH4A,RSPH6A	KIF9,KIF3C,KIF3B,KIF26A,KIF15,KIF3A,KIF12,KIF26B
107.39	RSPH4A/6A-1	I7M3F3	65	Q24CH5	Q24CH5	976	2QSU4@2759|Eukaryota		RSPH4A,RSPH6A
411.98	I7LUZ1	I7LUZ1	133	I7LUZ1	I7LUZ1	150	KOG1439@2759|Eukaryota	KOG1439@2759|Eukaryota	GDI2,GDI1	GDI2,GDI1
324.58	I7LUZ1	I7LUZ1	327	I7LUZ1	I7LUZ1	133	KOG1439@2759|Eukaryota	KOG1439@2759|Eukaryota	GDI2,GDI1	GDI2,GDI1
258.17	I7LUZ1	I7LUZ1	266	I7LUZ1	I7LUZ1	286	KOG1439@2759|Eukaryota	KOG1439@2759|Eukaryota	GDI2,GDI1	GDI2,GDI1
207.84	I7LUZ1	I7LUZ1	133	I7LUZ1	I7LUZ1	150	KOG1439@2759|Eukaryota	KOG1439@2759|Eukaryota	GDI2,GDI1	GDI2,GDI1
207.45	I7LUZ1	I7LUZ1	85	I7LUZ1	I7LUZ1	92	KOG1439@2759|Eukaryota	KOG1439@2759|Eukaryota	GDI2,GDI1	GDI2,GDI1
205.31	I7LUZ1	I7LUZ1	133	I7LUZ1	I7LUZ1	150	KOG1439@2759|Eukaryota	KOG1439@2759|Eukaryota	GDI2,GDI1	GDI2,GDI1
190.78	I7LUZ1	I7LUZ1	266	I7LUZ1	I7LUZ1	286	KOG1439@2759|Eukaryota	KOG1439@2759|Eukaryota	GDI2,GDI1	GDI2,GDI1
184.1	I7LUZ1	I7LUZ1	266	I7LUZ1	I7LUZ1	286	KOG1439@2759|Eukaryota	KOG1439@2759|Eukaryota	GDI2,GDI1	GDI2,GDI1
184.1	I7LUZ1	I7LUZ1	266	I7LUZ1	I7LUZ1	286	KOG1439@2759|Eukaryota	KOG1439@2759|Eukaryota	GDI2,GDI1	GDI2,GDI1
178.75	I7LUZ1	I7LUZ1	146	I7LUZ1	I7LUZ1	114	KOG1439@2759|Eukaryota	KOG1439@2759|Eukaryota	GDI2,GDI1	GDI2,GDI1
171.15	I7LUZ1	I7LUZ1	299	I7LUZ1	I7LUZ1	308	KOG1439@2759|Eukaryota	KOG1439@2759|Eukaryota	GDI2,GDI1	GDI2,GDI1
169.39	I7LUZ1	I7LUZ1	150	I7LUZ1	I7LUZ1	168	KOG1439@2759|Eukaryota	KOG1439@2759|Eukaryota	GDI2,GDI1	GDI2,GDI1
160.38	I7LUZ1	I7LUZ1	266	I7LUZ1	I7LUZ1	286	KOG1439@2759|Eukaryota	KOG1439@2759|Eukaryota	GDI2,GDI1	GDI2,GDI1
159.58	I7LUZ1	I7LUZ1	133	I7LUZ1	I7LUZ1	150	KOG1439@2759|Eukaryota	KOG1439@2759|Eukaryota	GDI2,GDI1	GDI2,GDI1
145.88	I7LUZ1	I7LUZ1	133	I7LUZ1	I7LUZ1	150	KOG1439@2759|Eukaryota	KOG1439@2759|Eukaryota	GDI2,GDI1	GDI2,GDI1
143.31	I7LUZ1	I7LUZ1	266	I7LUZ1	I7LUZ1	286	KOG1439@2759|Eukaryota	KOG1439@2759|Eukaryota	GDI2,GDI1	GDI2,GDI1
139.73	I7LUZ1	I7LUZ1	146	I7LUZ1	I7LUZ1	114	KOG1439@2759|Eukaryota	KOG1439@2759|Eukaryota	GDI2,GDI1	GDI2,GDI1
136.34	I7LUZ1	I7LUZ1	299	I7LUZ1	I7LUZ1	308	KOG1439@2759|Eukaryota	KOG1439@2759|Eukaryota	GDI2,GDI1	GDI2,GDI1
135.23	I7LUZ1	I7LUZ1	146	I7LUZ1	I7LUZ1	114	KOG1439@2759|Eukaryota	KOG1439@2759|Eukaryota	GDI2,GDI1	GDI2,GDI1
133.96	I7LUZ1	I7LUZ1	299	I7LUZ1	I7LUZ1	308	KOG1439@2759|Eukaryota	KOG1439@2759|Eukaryota	GDI2,GDI1	GDI2,GDI1
132.65	I7LUZ1	I7LUZ1	146	I7LUZ1	I7LUZ1	114	KOG1439@2759|Eukaryota	KOG1439@2759|Eukaryota	GDI2,GDI1	GDI2,GDI1
126.63	I7LUZ1	I7LUZ1	299	I7LUZ1	I7LUZ1	308	KOG1439@2759|Eukaryota	KOG1439@2759|Eukaryota	GDI2,GDI1	GDI2,GDI1
123.53	I7LUZ1	I7LUZ1	146	I7LUZ1	I7LUZ1	114	KOG1439@2759|Eukaryota	KOG1439@2759|Eukaryota	GDI2,GDI1	GDI2,GDI1
122.78	I7LUZ1	I7LUZ1	150	I7LUZ1	I7LUZ1	168	KOG1439@2759|Eukaryota	KOG1439@2759|Eukaryota	GDI2,GDI1	GDI2,GDI1
122.1	I7LUZ1	I7LUZ1	150	I7LUZ1	I7LUZ1	168	KOG1439@2759|Eukaryota	KOG1439@2759|Eukaryota	GDI2,GDI1	GDI2,GDI1
118.37	I7LUZ1	I7LUZ1	133	I7LUZ1	I7LUZ1	150	KOG1439@2759|Eukaryota	KOG1439@2759|Eukaryota	GDI2,GDI1	GDI2,GDI1
115.79	I7LUZ1	I7LUZ1	150	I7LUZ1	I7LUZ1	168	KOG1439@2759|Eukaryota	KOG1439@2759|Eukaryota	GDI2,GDI1	GDI2,GDI1
115.73	I7LUZ1	I7LUZ1	299	I7LUZ1	I7LUZ1	308	KOG1439@2759|Eukaryota	KOG1439@2759|Eukaryota	GDI2,GDI1	GDI2,GDI1
115.29	I7LUZ1	I7LUZ1	266	I7LUZ1	I7LUZ1	286	KOG1439@2759|Eukaryota	KOG1439@2759|Eukaryota	GDI2,GDI1	GDI2,GDI1
109.44	I7LUZ1	I7LUZ1	266	I7LUZ1	I7LUZ1	286	KOG1439@2759|Eukaryota	KOG1439@2759|Eukaryota	GDI2,GDI1	GDI2,GDI1
108.53	I7LUZ1	I7LUZ1	113	I7LUZ1	I7LUZ1	124	KOG1439@2759|Eukaryota	KOG1439@2759|Eukaryota	GDI2,GDI1	GDI2,GDI1
101.67	I7LUZ1	I7LUZ1	266	I7LUZ1	I7LUZ1	299	KOG1439@2759|Eukaryota	KOG1439@2759|Eukaryota	GDI2,GDI1	GDI2,GDI1
100.67	I7LUZ1	I7LUZ1	150	I7LUZ1	I7LUZ1	168	KOG1439@2759|Eukaryota	KOG1439@2759|Eukaryota	GDI2,GDI1	GDI2,GDI1
98.53	I7LUZ1	I7LUZ1	150	I7LUZ1	I7LUZ1	168	KOG1439@2759|Eukaryota	KOG1439@2759|Eukaryota	GDI2,GDI1	GDI2,GDI1
92.2	I7LUZ1	I7LUZ1	146	I7LUZ1	I7LUZ1	114	KOG1439@2759|Eukaryota	KOG1439@2759|Eukaryota	GDI2,GDI1	GDI2,GDI1
86.87	I7LUZ1	I7LUZ1	150	I7LUZ1	I7LUZ1	168	KOG1439@2759|Eukaryota	KOG1439@2759|Eukaryota	GDI2,GDI1	GDI2,GDI1
76.85	I7LUZ1	I7LUZ1	146	I7LUZ1	I7LUZ1	114	KOG1439@2759|Eukaryota	KOG1439@2759|Eukaryota	GDI2,GDI1	GDI2,GDI1
69.73	I7LUZ1	I7LUZ1	150	I7LUZ1	I7LUZ1	168	KOG1439@2759|Eukaryota	KOG1439@2759|Eukaryota	GDI2,GDI1	GDI2,GDI1
66.99	I7LUZ1	I7LUZ1	150	I7LUZ1	I7LUZ1	168	KOG1439@2759|Eukaryota	KOG1439@2759|Eukaryota	GDI2,GDI1	GDI2,GDI1
58.63	I7LUZ1	I7LUZ1	146	I7LUZ1	I7LUZ1	114	KOG1439@2759|Eukaryota	KOG1439@2759|Eukaryota	GDI2,GDI1	GDI2,GDI1
57.34	I7LUZ1	I7LUZ1	113	I7LUZ1	I7LUZ1	124	KOG1439@2759|Eukaryota	KOG1439@2759|Eukaryota	GDI2,GDI1	GDI2,GDI1
57.33	I7LUZ1	I7LUZ1	85	I7LUZ1	I7LUZ1	92	KOG1439@2759|Eukaryota	KOG1439@2759|Eukaryota	GDI2,GDI1	GDI2,GDI1
55.6	I7LUZ1	I7LUZ1	85	I7LUZ1	I7LUZ1	92	KOG1439@2759|Eukaryota	KOG1439@2759|Eukaryota	GDI2,GDI1	GDI2,GDI1
44.12	I7LUZ1	I7LUZ1	299	I7LUZ1	I7LUZ1	308	KOG1439@2759|Eukaryota	KOG1439@2759|Eukaryota	GDI2,GDI1	GDI2,GDI1
146.3	I7LUZ1	I7LUZ1	299	I7LUZ1	I7LUZ1	308	KOG1439@2759|Eukaryota	KOG1439@2759|Eukaryota	GDI2,GDI1	GDI2,GDI1
73.66	USPfamily-16	Q22ZI1	350	I7LUZ1	I7LUZ1	308	KOG1863@2759|Eukaryota	KOG1439@2759|Eukaryota	USP18,USP40,USP7,USP48,USP25,USP28,USP18	GDI2,GDI1
166.66	USPfamily-16	Q22ZI1	951	USPfamily-16	Q22ZI1	908	KOG1863@2759|Eukaryota	KOG1863@2759|Eukaryota	USP18,USP40,USP7,USP48,USP25,USP28,USP18	USP18,USP40,USP7,USP48,USP25,USP28,USP18
154.41	USPfamily-16	Q22ZI1	970	USPfamily-16	Q22ZI1	935	KOG1863@2759|Eukaryota	KOG1863@2759|Eukaryota	USP18,USP40,USP7,USP48,USP25,USP28,USP18	USP18,USP40,USP7,USP48,USP25,USP28,USP18
91.94	USPfamily-16	Q22ZI1	951	USPfamily-16	Q22ZI1	908	KOG1863@2759|Eukaryota	KOG1863@2759|Eukaryota	USP18,USP40,USP7,USP48,USP25,USP28,USP18	USP18,USP40,USP7,USP48,USP25,USP28,USP18
395.44	VMA2	I7M6E0	121	VMA1	I7MK09	394	KOG1351@2759|Eukaryota	KOG1352@2759|Eukaryota	ATP6V1B2,ATP6V1B1	ATP6V1A
315	VMA2	I7M6E0	121	VMA1	I7MK09	394	KOG1351@2759|Eukaryota	KOG1352@2759|Eukaryota	ATP6V1B2,ATP6V1B1	ATP6V1A
281.13	VMA2	I7M6E0	72	VMA1	I7MK09	20	KOG1351@2759|Eukaryota	KOG1352@2759|Eukaryota	ATP6V1B2,ATP6V1B1	ATP6V1A
275.5	VMA2	I7M6E0	121	VMA1	I7MK09	394	KOG1351@2759|Eukaryota	KOG1352@2759|Eukaryota	ATP6V1B2,ATP6V1B1	ATP6V1A
274.01	VMA2	I7M6E0	121	VMA1	I7MK09	394	KOG1351@2759|Eukaryota	KOG1352@2759|Eukaryota	ATP6V1B2,ATP6V1B1	ATP6V1A
268.42	VMA2	I7M6E0	121	VMA1	I7MK09	394	KOG1351@2759|Eukaryota	KOG1352@2759|Eukaryota	ATP6V1B2,ATP6V1B1	ATP6V1A
263.49	VMA2	I7M6E0	121	VMA1	I7MK09	394	KOG1351@2759|Eukaryota	KOG1352@2759|Eukaryota	ATP6V1B2,ATP6V1B1	ATP6V1A
253.59	VMA2	I7M6E0	121	VMA1	I7MK09	394	KOG1351@2759|Eukaryota	KOG1352@2759|Eukaryota	ATP6V1B2,ATP6V1B1	ATP6V1A
247.96	VMA2	I7M6E0	72	VMA1	I7MK09	20	KOG1351@2759|Eukaryota	KOG1352@2759|Eukaryota	ATP6V1B2,ATP6V1B1	ATP6V1A
235.57	VMA2	I7M6E0	121	VMA1	I7MK09	394	KOG1351@2759|Eukaryota	KOG1352@2759|Eukaryota	ATP6V1B2,ATP6V1B1	ATP6V1A
226	VMA2	I7M6E0	121	VMA1	I7MK09	394	KOG1351@2759|Eukaryota	KOG1352@2759|Eukaryota	ATP6V1B2,ATP6V1B1	ATP6V1A
216.6	VMA2	I7M6E0	121	VMA1	I7MK09	394	KOG1351@2759|Eukaryota	KOG1352@2759|Eukaryota	ATP6V1B2,ATP6V1B1	ATP6V1A
214.46	VMA2	I7M6E0	121	VMA1	I7MK09	394	KOG1351@2759|Eukaryota	KOG1352@2759|Eukaryota	ATP6V1B2,ATP6V1B1	ATP6V1A
209.8	VMA2	I7M6E0	72	VMA1	I7MK09	20	KOG1351@2759|Eukaryota	KOG1352@2759|Eukaryota	ATP6V1B2,ATP6V1B1	ATP6V1A
197.73	VMA2	I7M6E0	72	VMA1	I7MK09	20	KOG1351@2759|Eukaryota	KOG1352@2759|Eukaryota	ATP6V1B2,ATP6V1B1	ATP6V1A
194.65	VMA2	I7M6E0	121	VMA1	I7MK09	394	KOG1351@2759|Eukaryota	KOG1352@2759|Eukaryota	ATP6V1B2,ATP6V1B1	ATP6V1A
191.94	VMA2	I7M6E0	121	VMA1	I7MK09	394	KOG1351@2759|Eukaryota	KOG1352@2759|Eukaryota	ATP6V1B2,ATP6V1B1	ATP6V1A
190.8	VMA2	I7M6E0	121	VMA1	I7MK09	394	KOG1351@2759|Eukaryota	KOG1352@2759|Eukaryota	ATP6V1B2,ATP6V1B1	ATP6V1A
189.34	VMA2	I7M6E0	121	VMA1	I7MK09	394	KOG1351@2759|Eukaryota	KOG1352@2759|Eukaryota	ATP6V1B2,ATP6V1B1	ATP6V1A
188.98	VMA2	I7M6E0	121	VMA1	I7MK09	394	KOG1351@2759|Eukaryota	KOG1352@2759|Eukaryota	ATP6V1B2,ATP6V1B1	ATP6V1A
181.86	VMA2	I7M6E0	121	VMA1	I7MK09	394	KOG1351@2759|Eukaryota	KOG1352@2759|Eukaryota	ATP6V1B2,ATP6V1B1	ATP6V1A
174.65	VMA2	I7M6E0	121	VMA1	I7MK09	394	KOG1351@2759|Eukaryota	KOG1352@2759|Eukaryota	ATP6V1B2,ATP6V1B1	ATP6V1A
173.83	VMA2	I7M6E0	121	VMA1	I7MK09	394	KOG1351@2759|Eukaryota	KOG1352@2759|Eukaryota	ATP6V1B2,ATP6V1B1	ATP6V1A
172.03	VMA2	I7M6E0	121	VMA1	I7MK09	394	KOG1351@2759|Eukaryota	KOG1352@2759|Eukaryota	ATP6V1B2,ATP6V1B1	ATP6V1A
166.3	VMA2	I7M6E0	121	VMA1	I7MK09	394	KOG1351@2759|Eukaryota	KOG1352@2759|Eukaryota	ATP6V1B2,ATP6V1B1	ATP6V1A
165.82	VMA2	I7M6E0	121	VMA1	I7MK09	394	KOG1351@2759|Eukaryota	KOG1352@2759|Eukaryota	ATP6V1B2,ATP6V1B1	ATP6V1A
160.47	VMA2	I7M6E0	121	VMA1	I7MK09	394	KOG1351@2759|Eukaryota	KOG1352@2759|Eukaryota	ATP6V1B2,ATP6V1B1	ATP6V1A
156.08	VMA2	I7M6E0	121	VMA1	I7MK09	394	KOG1351@2759|Eukaryota	KOG1352@2759|Eukaryota	ATP6V1B2,ATP6V1B1	ATP6V1A
155.88	VMA2	I7M6E0	121	VMA1	I7MK09	394	KOG1351@2759|Eukaryota	KOG1352@2759|Eukaryota	ATP6V1B2,ATP6V1B1	ATP6V1A
153.06	VMA2	I7M6E0	121	VMA1	I7MK09	394	KOG1351@2759|Eukaryota	KOG1352@2759|Eukaryota	ATP6V1B2,ATP6V1B1	ATP6V1A
147.84	VMA2	I7M6E0	121	VMA1	I7MK09	394	KOG1351@2759|Eukaryota	KOG1352@2759|Eukaryota	ATP6V1B2,ATP6V1B1	ATP6V1A
144.73	VMA2	I7M6E0	121	VMA1	I7MK09	394	KOG1351@2759|Eukaryota	KOG1352@2759|Eukaryota	ATP6V1B2,ATP6V1B1	ATP6V1A
144.5	VMA2	I7M6E0	121	VMA1	I7MK09	394	KOG1351@2759|Eukaryota	KOG1352@2759|Eukaryota	ATP6V1B2,ATP6V1B1	ATP6V1A
140.8	VMA2	I7M6E0	121	VMA1	I7MK09	394	KOG1351@2759|Eukaryota	KOG1352@2759|Eukaryota	ATP6V1B2,ATP6V1B1	ATP6V1A
140.15	VMA2	I7M6E0	121	VMA1	I7MK09	394	KOG1351@2759|Eukaryota	KOG1352@2759|Eukaryota	ATP6V1B2,ATP6V1B1	ATP6V1A
134.52	VMA2	I7M6E0	121	VMA1	I7MK09	394	KOG1351@2759|Eukaryota	KOG1352@2759|Eukaryota	ATP6V1B2,ATP6V1B1	ATP6V1A
132.84	VMA2	I7M6E0	121	VMA1	I7MK09	394	KOG1351@2759|Eukaryota	KOG1352@2759|Eukaryota	ATP6V1B2,ATP6V1B1	ATP6V1A
132.67	VMA2	I7M6E0	121	VMA1	I7MK09	394	KOG1351@2759|Eukaryota	KOG1352@2759|Eukaryota	ATP6V1B2,ATP6V1B1	ATP6V1A
126.25	VMA2	I7M6E0	121	VMA1	I7MK09	394	KOG1351@2759|Eukaryota	KOG1352@2759|Eukaryota	ATP6V1B2,ATP6V1B1	ATP6V1A
125.23	VMA2	I7M6E0	121	VMA1	I7MK09	394	KOG1351@2759|Eukaryota	KOG1352@2759|Eukaryota	ATP6V1B2,ATP6V1B1	ATP6V1A
123.86	VMA2	I7M6E0	121	VMA1	I7MK09	394	KOG1351@2759|Eukaryota	KOG1352@2759|Eukaryota	ATP6V1B2,ATP6V1B1	ATP6V1A
119.47	VMA2	I7M6E0	121	VMA1	I7MK09	394	KOG1351@2759|Eukaryota	KOG1352@2759|Eukaryota	ATP6V1B2,ATP6V1B1	ATP6V1A
116.39	VMA2	I7M6E0	121	VMA1	I7MK09	394	KOG1351@2759|Eukaryota	KOG1352@2759|Eukaryota	ATP6V1B2,ATP6V1B1	ATP6V1A
110.33	VMA2	I7M6E0	121	VMA1	I7MK09	394	KOG1351@2759|Eukaryota	KOG1352@2759|Eukaryota	ATP6V1B2,ATP6V1B1	ATP6V1A
105.32	VMA2	I7M6E0	121	VMA1	I7MK09	394	KOG1351@2759|Eukaryota	KOG1352@2759|Eukaryota	ATP6V1B2,ATP6V1B1	ATP6V1A
99.41	VMA2	I7M6E0	121	VMA1	I7MK09	394	KOG1351@2759|Eukaryota	KOG1352@2759|Eukaryota	ATP6V1B2,ATP6V1B1	ATP6V1A
98.04	VMA2	I7M6E0	121	VMA1	I7MK09	394	KOG1351@2759|Eukaryota	KOG1352@2759|Eukaryota	ATP6V1B2,ATP6V1B1	ATP6V1A
96.55	VMA2	I7M6E0	121	VMA1	I7MK09	394	KOG1351@2759|Eukaryota	KOG1352@2759|Eukaryota	ATP6V1B2,ATP6V1B1	ATP6V1A
91.28	VMA2	I7M6E0	121	VMA1	I7MK09	394	KOG1351@2759|Eukaryota	KOG1352@2759|Eukaryota	ATP6V1B2,ATP6V1B1	ATP6V1A
81.26	VMA2	I7M6E0	121	VMA1	I7MK09	394	KOG1351@2759|Eukaryota	KOG1352@2759|Eukaryota	ATP6V1B2,ATP6V1B1	ATP6V1A
265.23	VMA2	I7M6E0	72	Q234C4	Q234C4	164	KOG1351@2759|Eukaryota	KOG1664@2759|Eukaryota	ATP6V1B2,ATP6V1B1	ATP6V1E1,ATP6V1E2
240.37	VMA2	I7M6E0	72	Q234C4	Q234C4	164	KOG1351@2759|Eukaryota	KOG1664@2759|Eukaryota	ATP6V1B2,ATP6V1B1	ATP6V1E1,ATP6V1E2
215.79	VMA2	I7M6E0	72	Q234C4	Q234C4	164	KOG1351@2759|Eukaryota	KOG1664@2759|Eukaryota	ATP6V1B2,ATP6V1B1	ATP6V1E1,ATP6V1E2
206.27	VMA2	I7M6E0	72	Q234C4	Q234C4	164	KOG1351@2759|Eukaryota	KOG1664@2759|Eukaryota	ATP6V1B2,ATP6V1B1	ATP6V1E1,ATP6V1E2
148.98	VMA2	I7M6E0	72	Q234C4	Q234C4	164	KOG1351@2759|Eukaryota	KOG1664@2759|Eukaryota	ATP6V1B2,ATP6V1B1	ATP6V1E1,ATP6V1E2
238.04	VMA2	I7M6E0	420	VMA2	I7M6E0	365	KOG1351@2759|Eukaryota	KOG1351@2759|Eukaryota	ATP6V1B2,ATP6V1B1	ATP6V1B2,ATP6V1B1
209.16	VMA2	I7M6E0	420	VMA2	I7M6E0	365	KOG1351@2759|Eukaryota	KOG1351@2759|Eukaryota	ATP6V1B2,ATP6V1B1	ATP6V1B2,ATP6V1B1
189.08	VMA2	I7M6E0	420	VMA2	I7M6E0	365	KOG1351@2759|Eukaryota	KOG1351@2759|Eukaryota	ATP6V1B2,ATP6V1B1	ATP6V1B2,ATP6V1B1
160.67	VMA2	I7M6E0	44	VMA2	I7M6E0	72	KOG1351@2759|Eukaryota	KOG1351@2759|Eukaryota	ATP6V1B2,ATP6V1B1	ATP6V1B2,ATP6V1B1
101.89	VMA2	I7M6E0	44	VMA2	I7M6E0	72	KOG1351@2759|Eukaryota	KOG1351@2759|Eukaryota	ATP6V1B2,ATP6V1B1	ATP6V1B2,ATP6V1B1
90.74	VMA2	I7M6E0	420	VMA2	I7M6E0	365	KOG1351@2759|Eukaryota	KOG1351@2759|Eukaryota	ATP6V1B2,ATP6V1B1	ATP6V1B2,ATP6V1B1
89.51	VMA2	I7M6E0	420	VMA2	I7M6E0	365	KOG1351@2759|Eukaryota	KOG1351@2759|Eukaryota	ATP6V1B2,ATP6V1B1	ATP6V1B2,ATP6V1B1
45.88	VMA2	I7M6E0	420	VMA2	I7M6E0	365	KOG1351@2759|Eukaryota	KOG1351@2759|Eukaryota	ATP6V1B2,ATP6V1B1	ATP6V1B2,ATP6V1B1
216.11	VMA1	I7MK09	205	VMA1	I7MK09	200	KOG1352@2759|Eukaryota	KOG1352@2759|Eukaryota	ATP6V1A	ATP6V1A
183.65	VMA1	I7MK09	205	VMA1	I7MK09	200	KOG1352@2759|Eukaryota	KOG1352@2759|Eukaryota	ATP6V1A	ATP6V1A
183.65	VMA1	I7MK09	205	VMA1	I7MK09	200	KOG1352@2759|Eukaryota	KOG1352@2759|Eukaryota	ATP6V1A	ATP6V1A
178.6	VMA1	I7MK09	303	VMA1	I7MK09	591	KOG1352@2759|Eukaryota	KOG1352@2759|Eukaryota	ATP6V1A	ATP6V1A
170.68	VMA1	I7MK09	174	VMA1	I7MK09	200	KOG1352@2759|Eukaryota	KOG1352@2759|Eukaryota	ATP6V1A	ATP6V1A
169.92	VMA1	I7MK09	205	VMA1	I7MK09	200	KOG1352@2759|Eukaryota	KOG1352@2759|Eukaryota	ATP6V1A	ATP6V1A
160.46	VMA1	I7MK09	205	VMA1	I7MK09	200	KOG1352@2759|Eukaryota	KOG1352@2759|Eukaryota	ATP6V1A	ATP6V1A
147.91	VMA1	I7MK09	205	VMA1	I7MK09	200	KOG1352@2759|Eukaryota	KOG1352@2759|Eukaryota	ATP6V1A	ATP6V1A
147.46	VMA1	I7MK09	205	VMA1	I7MK09	200	KOG1352@2759|Eukaryota	KOG1352@2759|Eukaryota	ATP6V1A	ATP6V1A
145.45	VMA1	I7MK09	205	VMA1	I7MK09	200	KOG1352@2759|Eukaryota	KOG1352@2759|Eukaryota	ATP6V1A	ATP6V1A
139.31	VMA1	I7MK09	205	VMA1	I7MK09	200	KOG1352@2759|Eukaryota	KOG1352@2759|Eukaryota	ATP6V1A	ATP6V1A
138.05	VMA1	I7MK09	205	VMA1	I7MK09	200	KOG1352@2759|Eukaryota	KOG1352@2759|Eukaryota	ATP6V1A	ATP6V1A
135.68	VMA1	I7MK09	205	VMA1	I7MK09	200	KOG1352@2759|Eukaryota	KOG1352@2759|Eukaryota	ATP6V1A	ATP6V1A
135.55	VMA1	I7MK09	174	VMA1	I7MK09	200	KOG1352@2759|Eukaryota	KOG1352@2759|Eukaryota	ATP6V1A	ATP6V1A
133.6	VMA1	I7MK09	590	VMA1	I7MK09	303	KOG1352@2759|Eukaryota	KOG1352@2759|Eukaryota	ATP6V1A	ATP6V1A
127.76	VMA1	I7MK09	205	VMA1	I7MK09	200	KOG1352@2759|Eukaryota	KOG1352@2759|Eukaryota	ATP6V1A	ATP6V1A
122.7	VMA1	I7MK09	205	VMA1	I7MK09	200	KOG1352@2759|Eukaryota	KOG1352@2759|Eukaryota	ATP6V1A	ATP6V1A
121.5	VMA1	I7MK09	205	VMA1	I7MK09	200	KOG1352@2759|Eukaryota	KOG1352@2759|Eukaryota	ATP6V1A	ATP6V1A
106.42	VMA1	I7MK09	14	VMA1	I7MK09	49	KOG1352@2759|Eukaryota	KOG1352@2759|Eukaryota	ATP6V1A	ATP6V1A
102.41	VMA1	I7MK09	303	VMA1	I7MK09	591	KOG1352@2759|Eukaryota	KOG1352@2759|Eukaryota	ATP6V1A	ATP6V1A
100.59	VMA1	I7MK09	602	VMA1	I7MK09	303	KOG1352@2759|Eukaryota	KOG1352@2759|Eukaryota	ATP6V1A	ATP6V1A
98.46	VMA1	I7MK09	303	VMA1	I7MK09	591	KOG1352@2759|Eukaryota	KOG1352@2759|Eukaryota	ATP6V1A	ATP6V1A
94.46	VMA1	I7MK09	602	VMA1	I7MK09	303	KOG1352@2759|Eukaryota	KOG1352@2759|Eukaryota	ATP6V1A	ATP6V1A
94.11	VMA1	I7MK09	303	VMA1	I7MK09	590	KOG1352@2759|Eukaryota	KOG1352@2759|Eukaryota	ATP6V1A	ATP6V1A
92.68	VMA1	I7MK09	174	VMA1	I7MK09	200	KOG1352@2759|Eukaryota	KOG1352@2759|Eukaryota	ATP6V1A	ATP6V1A
67.02	VMA1	I7MK09	174	VMA1	I7MK09	200	KOG1352@2759|Eukaryota	KOG1352@2759|Eukaryota	ATP6V1A	ATP6V1A
51	VMA1	I7MK09	453	VMA1	I7MK09	439	KOG1352@2759|Eukaryota	KOG1352@2759|Eukaryota	ATP6V1A	ATP6V1A
51	VMA1	I7MK09	453	VMA1	I7MK09	439	KOG1352@2759|Eukaryota	KOG1352@2759|Eukaryota	ATP6V1A	ATP6V1A
46.62	VMA1	I7MK09	575	VMA1	I7MK09	613	KOG1352@2759|Eukaryota	KOG1352@2759|Eukaryota	ATP6V1A	ATP6V1A
178.84	Q23RT8	Q23RT8	127	VMA1	I7MK09	5	KOG1664@2759|Eukaryota	KOG1352@2759|Eukaryota	ATP6V1E1,ATP6V1E2	ATP6V1A
153.7	Q23RT8	Q23RT8	127	VMA1	I7MK09	5	KOG1664@2759|Eukaryota	KOG1352@2759|Eukaryota	ATP6V1E1,ATP6V1E2	ATP6V1A
136.57	Q23RT8	Q23RT8	127	VMA1	I7MK09	5	KOG1664@2759|Eukaryota	KOG1352@2759|Eukaryota	ATP6V1E1,ATP6V1E2	ATP6V1A
168.26	Q245C6	Q245C6	739	VMA1	I7MK09	394		KOG1352@2759|Eukaryota		ATP6V1A
78.96	Q245C6	Q245C6	610	PYK1	Q22Z06	309		KOG2323@2759|Eukaryota		PKM,PKLR
140.05	Q245C6	Q245C6	509	I7MG46	I7MG46	532		KOG0531@2759|Eukaryota		PPP1R7,LRRC9,LRRC6,LRRIQ3,DNAL1,LRRIQ1,LRRC23,LRRCC1,LRRC46,LRRC49,LRRC61,CNTRL,LRRC48,DNAAF1,LRRC43,CEP97,LRRC56
71.95	Q234T6	Q234T6	676	VMA1	I7MK09	201	2QQQ5@2759|Eukaryota	KOG1352@2759|Eukaryota	DLEC1	ATP6V1A
40.72	Q234T6	Q234T6	415	DYH3	Q22A67	3161	2QQQ5@2759|Eukaryota	KOG3595@2759|Eukaryota	DLEC1	DNAH12,DNAH17,DNAH11,DNAH10,DNAH7,DNAH1,DNAH14,DNAH5,DYNC2H1,DYNC1H1,DNAH6,DNAH9,DNHD1,DNAH2,DNAH3,DNAH8
394.2	PPI16	Q24FC8	76	PPI16	Q24FC8	44	KOG0865@2759|Eukaryota	KOG0865@2759|Eukaryota	-,PPIF,-,-,-,-,PPIA,-,-	-,PPIF,-,-,-,-,PPIA,-,-
318.25	PPI16	Q24FC8	76	PPI16	Q24FC8	44	KOG0865@2759|Eukaryota	KOG0865@2759|Eukaryota	-,PPIF,-,-,-,-,PPIA,-,-	-,PPIF,-,-,-,-,PPIA,-,-
317.88	PPI16	Q24FC8	76	PPI16	Q24FC8	44	KOG0865@2759|Eukaryota	KOG0865@2759|Eukaryota	-,PPIF,-,-,-,-,PPIA,-,-	-,PPIF,-,-,-,-,PPIA,-,-
281.41	PPI16	Q24FC8	76	PPI16	Q24FC8	44	KOG0865@2759|Eukaryota	KOG0865@2759|Eukaryota	-,PPIF,-,-,-,-,PPIA,-,-	-,PPIF,-,-,-,-,PPIA,-,-
270.16	PPI16	Q24FC8	76	PPI16	Q24FC8	44	KOG0865@2759|Eukaryota	KOG0865@2759|Eukaryota	-,PPIF,-,-,-,-,PPIA,-,-	-,PPIF,-,-,-,-,PPIA,-,-
252.58	PPI16	Q24FC8	76	PPI16	Q24FC8	44	KOG0865@2759|Eukaryota	KOG0865@2759|Eukaryota	-,PPIF,-,-,-,-,PPIA,-,-	-,PPIF,-,-,-,-,PPIA,-,-
206.5	PPI16	Q24FC8	76	PPI16	Q24FC8	44	KOG0865@2759|Eukaryota	KOG0865@2759|Eukaryota	-,PPIF,-,-,-,-,PPIA,-,-	-,PPIF,-,-,-,-,PPIA,-,-
148.41	PPI16	Q24FC8	19	PPI16	Q24FC8	156	KOG0865@2759|Eukaryota	KOG0865@2759|Eukaryota	-,PPIF,-,-,-,-,PPIA,-,-	-,PPIF,-,-,-,-,PPIA,-,-
393.02	EPA1	I7M9Q5	2649	EPA1	I7M9Q5	2641	2R2PY@2759|Eukaryota	2R2PY@2759|Eukaryota
364.97	EPA1	I7M9Q5	1073	EPA1	I7M9Q5	1082	2R2PY@2759|Eukaryota	2R2PY@2759|Eukaryota
337.11	EPA1	I7M9Q5	2649	EPA1	I7M9Q5	2641	2R2PY@2759|Eukaryota	2R2PY@2759|Eukaryota
331.54	EPA1	I7M9Q5	2626	EPA1	I7M9Q5	2634	2R2PY@2759|Eukaryota	2R2PY@2759|Eukaryota
330.15	EPA1	I7M9Q5	2626	EPA1	I7M9Q5	2634	2R2PY@2759|Eukaryota	2R2PY@2759|Eukaryota
312.55	EPA1	I7M9Q5	2626	EPA1	I7M9Q5	2634	2R2PY@2759|Eukaryota	2R2PY@2759|Eukaryota
304.38	EPA1	I7M9Q5	2626	EPA1	I7M9Q5	2634	2R2PY@2759|Eukaryota	2R2PY@2759|Eukaryota
290.22	EPA1	I7M9Q5	2626	EPA1	I7M9Q5	2634	2R2PY@2759|Eukaryota	2R2PY@2759|Eukaryota
290.22	EPA1	I7M9Q5	2626	EPA1	I7M9Q5	2634	2R2PY@2759|Eukaryota	2R2PY@2759|Eukaryota
287.87	EPA1	I7M9Q5	2626	EPA1	I7M9Q5	2634	2R2PY@2759|Eukaryota	2R2PY@2759|Eukaryota
276.1	EPA1	I7M9Q5	2649	EPA1	I7M9Q5	2641	2R2PY@2759|Eukaryota	2R2PY@2759|Eukaryota
275.85	EPA1	I7M9Q5	2649	EPA1	I7M9Q5	2641	2R2PY@2759|Eukaryota	2R2PY@2759|Eukaryota
268.92	EPA1	I7M9Q5	2649	EPA1	I7M9Q5	2641	2R2PY@2759|Eukaryota	2R2PY@2759|Eukaryota
260.05	EPA1	I7M9Q5	2626	EPA1	I7M9Q5	2634	2R2PY@2759|Eukaryota	2R2PY@2759|Eukaryota
257.54	EPA1	I7M9Q5	2649	EPA1	I7M9Q5	2641	2R2PY@2759|Eukaryota	2R2PY@2759|Eukaryota
247.67	EPA1	I7M9Q5	2626	EPA1	I7M9Q5	2634	2R2PY@2759|Eukaryota	2R2PY@2759|Eukaryota
231.03	EPA1	I7M9Q5	2649	EPA1	I7M9Q5	2641	2R2PY@2759|Eukaryota	2R2PY@2759|Eukaryota
229.4	EPA1	I7M9Q5	2626	EPA1	I7M9Q5	2634	2R2PY@2759|Eukaryota	2R2PY@2759|Eukaryota
224.68	EPA1	I7M9Q5	985	EPA1	I7M9Q5	977	2R2PY@2759|Eukaryota	2R2PY@2759|Eukaryota
223.22	EPA1	I7M9Q5	2626	EPA1	I7M9Q5	2634	2R2PY@2759|Eukaryota	2R2PY@2759|Eukaryota
223.21	EPA1	I7M9Q5	2626	EPA1	I7M9Q5	2634	2R2PY@2759|Eukaryota	2R2PY@2759|Eukaryota
221.29	EPA1	I7M9Q5	2649	EPA1	I7M9Q5	2641	2R2PY@2759|Eukaryota	2R2PY@2759|Eukaryota
219.5	EPA1	I7M9Q5	985	EPA1	I7M9Q5	977	2R2PY@2759|Eukaryota	2R2PY@2759|Eukaryota
219.14	EPA1	I7M9Q5	2626	EPA1	I7M9Q5	2634	2R2PY@2759|Eukaryota	2R2PY@2759|Eukaryota
219.03	EPA1	I7M9Q5	985	EPA1	I7M9Q5	977	2R2PY@2759|Eukaryota	2R2PY@2759|Eukaryota
217.15	EPA1	I7M9Q5	2626	EPA1	I7M9Q5	2634	2R2PY@2759|Eukaryota	2R2PY@2759|Eukaryota
215.93	EPA1	I7M9Q5	1073	EPA1	I7M9Q5	1082	2R2PY@2759|Eukaryota	2R2PY@2759|Eukaryota
212.59	EPA1	I7M9Q5	2626	EPA1	I7M9Q5	2634	2R2PY@2759|Eukaryota	2R2PY@2759|Eukaryota
211.96	EPA1	I7M9Q5	2626	EPA1	I7M9Q5	2634	2R2PY@2759|Eukaryota	2R2PY@2759|Eukaryota
211.85	EPA1	I7M9Q5	2649	EPA1	I7M9Q5	2641	2R2PY@2759|Eukaryota	2R2PY@2759|Eukaryota
211.38	EPA1	I7M9Q5	2626	EPA1	I7M9Q5	2634	2R2PY@2759|Eukaryota	2R2PY@2759|Eukaryota
207.12	EPA1	I7M9Q5	2626	EPA1	I7M9Q5	2634	2R2PY@2759|Eukaryota	2R2PY@2759|Eukaryota
202.2	EPA1	I7M9Q5	1073	EPA1	I7M9Q5	1082	2R2PY@2759|Eukaryota	2R2PY@2759|Eukaryota
201.4	EPA1	I7M9Q5	2649	EPA1	I7M9Q5	2641	2R2PY@2759|Eukaryota	2R2PY@2759|Eukaryota
200.98	EPA1	I7M9Q5	2626	EPA1	I7M9Q5	2634	2R2PY@2759|Eukaryota	2R2PY@2759|Eukaryota
196.38	EPA1	I7M9Q5	2626	EPA1	I7M9Q5	2634	2R2PY@2759|Eukaryota	2R2PY@2759|Eukaryota
193.49	EPA1	I7M9Q5	1776	EPA1	I7M9Q5	1755	2R2PY@2759|Eukaryota	2R2PY@2759|Eukaryota
192.71	EPA1	I7M9Q5	2626	EPA1	I7M9Q5	2634	2R2PY@2759|Eukaryota	2R2PY@2759|Eukaryota
192.12	EPA1	I7M9Q5	203	EPA1	I7M9Q5	192	2R2PY@2759|Eukaryota	2R2PY@2759|Eukaryota
191.85	EPA1	I7M9Q5	2641	EPA1	I7M9Q5	2634	2R2PY@2759|Eukaryota	2R2PY@2759|Eukaryota
189.14	EPA1	I7M9Q5	488	EPA1	I7M9Q5	494	2R2PY@2759|Eukaryota	2R2PY@2759|Eukaryota
188.09	EPA1	I7M9Q5	2626	EPA1	I7M9Q5	2634	2R2PY@2759|Eukaryota	2R2PY@2759|Eukaryota
186.16	EPA1	I7M9Q5	2649	EPA1	I7M9Q5	2641	2R2PY@2759|Eukaryota	2R2PY@2759|Eukaryota
182.43	EPA1	I7M9Q5	2626	EPA1	I7M9Q5	2634	2R2PY@2759|Eukaryota	2R2PY@2759|Eukaryota
180.67	EPA1	I7M9Q5	1776	EPA1	I7M9Q5	1755	2R2PY@2759|Eukaryota	2R2PY@2759|Eukaryota
180.19	EPA1	I7M9Q5	2478	EPA1	I7M9Q5	2608	2R2PY@2759|Eukaryota	2R2PY@2759|Eukaryota
179.68	EPA1	I7M9Q5	2626	EPA1	I7M9Q5	2634	2R2PY@2759|Eukaryota	2R2PY@2759|Eukaryota
176.49	EPA1	I7M9Q5	2649	EPA1	I7M9Q5	2641	2R2PY@2759|Eukaryota	2R2PY@2759|Eukaryota
175.68	EPA1	I7M9Q5	2626	EPA1	I7M9Q5	2634	2R2PY@2759|Eukaryota	2R2PY@2759|Eukaryota
175.68	EPA1	I7M9Q5	2626	EPA1	I7M9Q5	2634	2R2PY@2759|Eukaryota	2R2PY@2759|Eukaryota
175.65	EPA1	I7M9Q5	203	EPA1	I7M9Q5	192	2R2PY@2759|Eukaryota	2R2PY@2759|Eukaryota
174.41	EPA1	I7M9Q5	1073	EPA1	I7M9Q5	1082	2R2PY@2759|Eukaryota	2R2PY@2759|Eukaryota
171.33	EPA1	I7M9Q5	488	EPA1	I7M9Q5	494	2R2PY@2759|Eukaryota	2R2PY@2759|Eukaryota
169.65	EPA1	I7M9Q5	203	EPA1	I7M9Q5	192	2R2PY@2759|Eukaryota	2R2PY@2759|Eukaryota
168.25	EPA1	I7M9Q5	2641	EPA1	I7M9Q5	2634	2R2PY@2759|Eukaryota	2R2PY@2759|Eukaryota
160.88	EPA1	I7M9Q5	985	EPA1	I7M9Q5	977	2R2PY@2759|Eukaryota	2R2PY@2759|Eukaryota
160.88	EPA1	I7M9Q5	985	EPA1	I7M9Q5	977	2R2PY@2759|Eukaryota	2R2PY@2759|Eukaryota
159.66	EPA1	I7M9Q5	2626	EPA1	I7M9Q5	2634	2R2PY@2759|Eukaryota	2R2PY@2759|Eukaryota
158.3	EPA1	I7M9Q5	203	EPA1	I7M9Q5	192	2R2PY@2759|Eukaryota	2R2PY@2759|Eukaryota
152.04	EPA1	I7M9Q5	203	EPA1	I7M9Q5	192	2R2PY@2759|Eukaryota	2R2PY@2759|Eukaryota
152.04	EPA1	I7M9Q5	488	EPA1	I7M9Q5	494	2R2PY@2759|Eukaryota	2R2PY@2759|Eukaryota
150.33	EPA1	I7M9Q5	985	EPA1	I7M9Q5	977	2R2PY@2759|Eukaryota	2R2PY@2759|Eukaryota
147.26	EPA1	I7M9Q5	2649	EPA1	I7M9Q5	2641	2R2PY@2759|Eukaryota	2R2PY@2759|Eukaryota
145.72	EPA1	I7M9Q5	2641	EPA1	I7M9Q5	2634	2R2PY@2759|Eukaryota	2R2PY@2759|Eukaryota
145.28	EPA1	I7M9Q5	598	EPA1	I7M9Q5	603	2R2PY@2759|Eukaryota	2R2PY@2759|Eukaryota
145.28	EPA1	I7M9Q5	598	EPA1	I7M9Q5	603	2R2PY@2759|Eukaryota	2R2PY@2759|Eukaryota
145.23	EPA1	I7M9Q5	598	EPA1	I7M9Q5	603	2R2PY@2759|Eukaryota	2R2PY@2759|Eukaryota
143.24	EPA1	I7M9Q5	985	EPA1	I7M9Q5	977	2R2PY@2759|Eukaryota	2R2PY@2759|Eukaryota
139.31	EPA1	I7M9Q5	598	EPA1	I7M9Q5	603	2R2PY@2759|Eukaryota	2R2PY@2759|Eukaryota
137.62	EPA1	I7M9Q5	985	EPA1	I7M9Q5	977	2R2PY@2759|Eukaryota	2R2PY@2759|Eukaryota
136.94	EPA1	I7M9Q5	598	EPA1	I7M9Q5	603	2R2PY@2759|Eukaryota	2R2PY@2759|Eukaryota
136.35	EPA1	I7M9Q5	585	EPA1	I7M9Q5	549	2R2PY@2759|Eukaryota	2R2PY@2759|Eukaryota
135.55	EPA1	I7M9Q5	1308	EPA1	I7M9Q5	1319	2R2PY@2759|Eukaryota	2R2PY@2759|Eukaryota
132.76	EPA1	I7M9Q5	2626	EPA1	I7M9Q5	2634	2R2PY@2759|Eukaryota	2R2PY@2759|Eukaryota
131.17	EPA1	I7M9Q5	203	EPA1	I7M9Q5	192	2R2PY@2759|Eukaryota	2R2PY@2759|Eukaryota
123.86	EPA1	I7M9Q5	2649	EPA1	I7M9Q5	2641	2R2PY@2759|Eukaryota	2R2PY@2759|Eukaryota
123.79	EPA1	I7M9Q5	1776	EPA1	I7M9Q5	1755	2R2PY@2759|Eukaryota	2R2PY@2759|Eukaryota
123.38	EPA1	I7M9Q5	985	EPA1	I7M9Q5	977	2R2PY@2759|Eukaryota	2R2PY@2759|Eukaryota
122.7	EPA1	I7M9Q5	598	EPA1	I7M9Q5	603	2R2PY@2759|Eukaryota	2R2PY@2759|Eukaryota
119.52	EPA1	I7M9Q5	598	EPA1	I7M9Q5	603	2R2PY@2759|Eukaryota	2R2PY@2759|Eukaryota
117.25	EPA1	I7M9Q5	985	EPA1	I7M9Q5	977	2R2PY@2759|Eukaryota	2R2PY@2759|Eukaryota
114.59	EPA1	I7M9Q5	1228	EPA1	I7M9Q5	1237	2R2PY@2759|Eukaryota	2R2PY@2759|Eukaryota
108.08	EPA1	I7M9Q5	598	EPA1	I7M9Q5	603	2R2PY@2759|Eukaryota	2R2PY@2759|Eukaryota
108.07	EPA1	I7M9Q5	2626	EPA1	I7M9Q5	2634	2R2PY@2759|Eukaryota	2R2PY@2759|Eukaryota
98.25	EPA1	I7M9Q5	2641	EPA1	I7M9Q5	2634	2R2PY@2759|Eukaryota	2R2PY@2759|Eukaryota
97.07	EPA1	I7M9Q5	1228	EPA1	I7M9Q5	1237	2R2PY@2759|Eukaryota	2R2PY@2759|Eukaryota
95.43	EPA1	I7M9Q5	575	EPA1	I7M9Q5	549	2R2PY@2759|Eukaryota	2R2PY@2759|Eukaryota
94.54	EPA1	I7M9Q5	985	EPA1	I7M9Q5	977	2R2PY@2759|Eukaryota	2R2PY@2759|Eukaryota
94.23	EPA1	I7M9Q5	488	EPA1	I7M9Q5	494	2R2PY@2759|Eukaryota	2R2PY@2759|Eukaryota
93.61	EPA1	I7M9Q5	985	EPA1	I7M9Q5	977	2R2PY@2759|Eukaryota	2R2PY@2759|Eukaryota
87.26	EPA1	I7M9Q5	2641	EPA1	I7M9Q5	2634	2R2PY@2759|Eukaryota	2R2PY@2759|Eukaryota
77.53	EPA1	I7M9Q5	1308	EPA1	I7M9Q5	1319	2R2PY@2759|Eukaryota	2R2PY@2759|Eukaryota
70.86	EPA1	I7M9Q5	1308	EPA1	I7M9Q5	1319	2R2PY@2759|Eukaryota	2R2PY@2759|Eukaryota
61.26	EPA1	I7M9Q5	1308	EPA1	I7M9Q5	1319	2R2PY@2759|Eukaryota	2R2PY@2759|Eukaryota
59.61	EPA1	I7M9Q5	598	EPA1	I7M9Q5	603	2R2PY@2759|Eukaryota	2R2PY@2759|Eukaryota
59.21	EPA1	I7M9Q5	1073	EPA1	I7M9Q5	1082	2R2PY@2759|Eukaryota	2R2PY@2759|Eukaryota
58.23	EPA1	I7M9Q5	2658	EPA1	I7M9Q5	2664	2R2PY@2759|Eukaryota	2R2PY@2759|Eukaryota
51	EPA1	I7M9Q5	1308	EPA1	I7M9Q5	1319	2R2PY@2759|Eukaryota	2R2PY@2759|Eukaryota
50.34	EPA1	I7M9Q5	2641	EPA1	I7M9Q5	2634	2R2PY@2759|Eukaryota	2R2PY@2759|Eukaryota
50.02	EPA1	I7M9Q5	585	EPA1	I7M9Q5	549	2R2PY@2759|Eukaryota	2R2PY@2759|Eukaryota
47.85	EPA1	I7M9Q5	985	EPA1	I7M9Q5	977	2R2PY@2759|Eukaryota	2R2PY@2759|Eukaryota
41.96	EPA1	I7M9Q5	1308	EPA1	I7M9Q5	1319	2R2PY@2759|Eukaryota	2R2PY@2759|Eukaryota
40.36	EPA1	I7M9Q5	2641	EPA1	I7M9Q5	2634	2R2PY@2759|Eukaryota	2R2PY@2759|Eukaryota
359.21	EPA1	I7M9Q5	352	Q22T89	Q22T89	219	2R2PY@2759|Eukaryota	KOG1643@2759|Eukaryota		TPI1
175.97	TCB2	I7M0G1	147	EPA1	I7M9Q5	1356	2SPAU@2759|Eukaryota	2R2PY@2759|Eukaryota
173.87	TCB2	I7M0G1	147	EPA1	I7M9Q5	1356	2SPAU@2759|Eukaryota	2R2PY@2759|Eukaryota
173.19	TCB2	I7M0G1	147	EPA1	I7M9Q5	1356	2SPAU@2759|Eukaryota	2R2PY@2759|Eukaryota
160.55	TCB2	I7M0G1	147	EPA1	I7M9Q5	1356	2SPAU@2759|Eukaryota	2R2PY@2759|Eukaryota
153.34	TCB2	I7M0G1	147	EPA1	I7M9Q5	1356	2SPAU@2759|Eukaryota	2R2PY@2759|Eukaryota
149.24	TCB2	I7M0G1	147	EPA1	I7M9Q5	1356	2SPAU@2759|Eukaryota	2R2PY@2759|Eukaryota
142.58	TCB2	I7M0G1	147	EPA1	I7M9Q5	1356	2SPAU@2759|Eukaryota	2R2PY@2759|Eukaryota
141.07	TCB2	I7M0G1	147	EPA1	I7M9Q5	1356	2SPAU@2759|Eukaryota	2R2PY@2759|Eukaryota
136.06	TCB2	I7M0G1	147	EPA1	I7M9Q5	1356	2SPAU@2759|Eukaryota	2R2PY@2759|Eukaryota
136.06	TCB2	I7M0G1	147	EPA1	I7M9Q5	1356	2SPAU@2759|Eukaryota	2R2PY@2759|Eukaryota
134.98	TCB2	I7M0G1	147	EPA1	I7M9Q5	1356	2SPAU@2759|Eukaryota	2R2PY@2759|Eukaryota
132.9	TCB2	I7M0G1	147	EPA1	I7M9Q5	1356	2SPAU@2759|Eukaryota	2R2PY@2759|Eukaryota
127.59	TCB2	I7M0G1	147	EPA1	I7M9Q5	1356	2SPAU@2759|Eukaryota	2R2PY@2759|Eukaryota
126.12	TCB2	I7M0G1	147	EPA1	I7M9Q5	1356	2SPAU@2759|Eukaryota	2R2PY@2759|Eukaryota
125.28	TCB2	I7M0G1	147	EPA1	I7M9Q5	1356	2SPAU@2759|Eukaryota	2R2PY@2759|Eukaryota
124.98	TCB2	I7M0G1	147	EPA1	I7M9Q5	1356	2SPAU@2759|Eukaryota	2R2PY@2759|Eukaryota
116.03	TCB2	I7M0G1	147	EPA1	I7M9Q5	1356	2SPAU@2759|Eukaryota	2R2PY@2759|Eukaryota
110.56	TCB2	I7M0G1	147	EPA1	I7M9Q5	1356	2SPAU@2759|Eukaryota	2R2PY@2759|Eukaryota
101.11	TCB2	I7M0G1	147	EPA1	I7M9Q5	1356	2SPAU@2759|Eukaryota	2R2PY@2759|Eukaryota
100.38	TCB2	I7M0G1	147	EPA1	I7M9Q5	1356	2SPAU@2759|Eukaryota	2R2PY@2759|Eukaryota
91.24	TCB2	I7M0G1	147	EPA1	I7M9Q5	1356	2SPAU@2759|Eukaryota	2R2PY@2759|Eukaryota
80.24	TCB2	I7M0G1	147	EPA1	I7M9Q5	1356	2SPAU@2759|Eukaryota	2R2PY@2759|Eukaryota
80.24	TCB2	I7M0G1	147	EPA1	I7M9Q5	1356	2SPAU@2759|Eukaryota	2R2PY@2759|Eukaryota
79.45	TCB2	I7M0G1	147	EPA1	I7M9Q5	1356	2SPAU@2759|Eukaryota	2R2PY@2759|Eukaryota
75.68	TCB2	I7M0G1	147	EPA1	I7M9Q5	1356	2SPAU@2759|Eukaryota	2R2PY@2759|Eukaryota
72.23	TCB2	I7M0G1	147	EPA1	I7M9Q5	1356	2SPAU@2759|Eukaryota	2R2PY@2759|Eukaryota
71.95	TCB2	I7M0G1	147	EPA1	I7M9Q5	1356	2SPAU@2759|Eukaryota	2R2PY@2759|Eukaryota
68.81	TCB2	I7M0G1	147	EPA1	I7M9Q5	1356	2SPAU@2759|Eukaryota	2R2PY@2759|Eukaryota
62.71	TCB2	I7M0G1	147	EPA1	I7M9Q5	1356	2SPAU@2759|Eukaryota	2R2PY@2759|Eukaryota
59.21	TCB2	I7M0G1	147	EPA1	I7M9Q5	1356	2SPAU@2759|Eukaryota	2R2PY@2759|Eukaryota
47.07	TCB2	I7M0G1	147	EPA1	I7M9Q5	1356	2SPAU@2759|Eukaryota	2R2PY@2759|Eukaryota
306.37	TCB2	I7M0G1	147	EPC1	Q23FB7	267	2SPAU@2759|Eukaryota	2QPW2@2759|Eukaryota		CCDC157
229.02	TCB2	I7M0G1	147	EPC1	Q23FB7	267	2SPAU@2759|Eukaryota	2QPW2@2759|Eukaryota		CCDC157
208.49	TCB2	I7M0G1	147	EPC1	Q23FB7	267	2SPAU@2759|Eukaryota	2QPW2@2759|Eukaryota		CCDC157
175.02	TCB2	I7M0G1	147	EPC1	Q23FB7	267	2SPAU@2759|Eukaryota	2QPW2@2759|Eukaryota		CCDC157
166.36	TCB2	I7M0G1	147	EPC1	Q23FB7	267	2SPAU@2759|Eukaryota	2QPW2@2759|Eukaryota		CCDC157
160.55	TCB2	I7M0G1	147	EPC1	Q23FB7	267	2SPAU@2759|Eukaryota	2QPW2@2759|Eukaryota		CCDC157
136.43	TCB2	I7M0G1	147	EPC1	Q23FB7	267	2SPAU@2759|Eukaryota	2QPW2@2759|Eukaryota		CCDC157
130.85	TCB2	I7M0G1	147	EPC1	Q23FB7	267	2SPAU@2759|Eukaryota	2QPW2@2759|Eukaryota		CCDC157
110.63	TCB2	I7M0G1	147	EPC1	Q23FB7	267	2SPAU@2759|Eukaryota	2QPW2@2759|Eukaryota		CCDC157
107.15	TCB2	I7M0G1	147	EPC1	Q23FB7	267	2SPAU@2759|Eukaryota	2QPW2@2759|Eukaryota		CCDC157
104.84	TCB2	I7M0G1	147	EPC1	Q23FB7	276	2SPAU@2759|Eukaryota	2QPW2@2759|Eukaryota		CCDC157
101.49	TCB2	I7M0G1	101	EPC1	Q23FB7	243	2SPAU@2759|Eukaryota	2QPW2@2759|Eukaryota		CCDC157
101.11	TCB2	I7M0G1	147	EPC1	Q23FB7	267	2SPAU@2759|Eukaryota	2QPW2@2759|Eukaryota		CCDC157
101.11	TCB2	I7M0G1	147	EPC1	Q23FB7	267	2SPAU@2759|Eukaryota	2QPW2@2759|Eukaryota		CCDC157
97.6	TCB2	I7M0G1	147	EPC1	Q23FB7	267	2SPAU@2759|Eukaryota	2QPW2@2759|Eukaryota		CCDC157
97.45	TCB2	I7M0G1	147	EPC1	Q23FB7	276	2SPAU@2759|Eukaryota	2QPW2@2759|Eukaryota		CCDC157
94.69	TCB2	I7M0G1	147	EPC1	Q23FB7	276	2SPAU@2759|Eukaryota	2QPW2@2759|Eukaryota		CCDC157
94.69	TCB2	I7M0G1	147	EPC1	Q23FB7	267	2SPAU@2759|Eukaryota	2QPW2@2759|Eukaryota		CCDC157
94.45	TCB2	I7M0G1	147	EPC1	Q23FB7	267	2SPAU@2759|Eukaryota	2QPW2@2759|Eukaryota		CCDC157
92.68	TCB2	I7M0G1	147	EPC1	Q23FB7	267	2SPAU@2759|Eukaryota	2QPW2@2759|Eukaryota		CCDC157
91.91	TCB2	I7M0G1	147	EPC1	Q23FB7	267	2SPAU@2759|Eukaryota	2QPW2@2759|Eukaryota		CCDC157
87.91	TCB2	I7M0G1	147	EPC1	Q23FB7	267	2SPAU@2759|Eukaryota	2QPW2@2759|Eukaryota		CCDC157
87.91	TCB2	I7M0G1	147	EPC1	Q23FB7	267	2SPAU@2759|Eukaryota	2QPW2@2759|Eukaryota		CCDC157
81.78	TCB2	I7M0G1	147	EPC1	Q23FB7	267	2SPAU@2759|Eukaryota	2QPW2@2759|Eukaryota		CCDC157
80.69	TCB2	I7M0G1	147	EPC1	Q23FB7	267	2SPAU@2759|Eukaryota	2QPW2@2759|Eukaryota		CCDC157
77.67	TCB2	I7M0G1	147	EPC1	Q23FB7	267	2SPAU@2759|Eukaryota	2QPW2@2759|Eukaryota		CCDC157
75.29	TCB2	I7M0G1	147	EPC1	Q23FB7	267	2SPAU@2759|Eukaryota	2QPW2@2759|Eukaryota		CCDC157
71.35	TCB2	I7M0G1	147	EPC1	Q23FB7	276	2SPAU@2759|Eukaryota	2QPW2@2759|Eukaryota		CCDC157
63.28	TCB2	I7M0G1	147	EPC1	Q23FB7	267	2SPAU@2759|Eukaryota	2QPW2@2759|Eukaryota		CCDC157
58.22	TCB2	I7M0G1	147	EPC1	Q23FB7	267	2SPAU@2759|Eukaryota	2QPW2@2759|Eukaryota		CCDC157
56.55	TCB2	I7M0G1	147	EPC1	Q23FB7	267	2SPAU@2759|Eukaryota	2QPW2@2759|Eukaryota		CCDC157
45.36	TCB2	I7M0G1	147	EPC1	Q23FB7	267	2SPAU@2759|Eukaryota	2QPW2@2759|Eukaryota		CCDC157
196.52	TCB2	I7M0G1	147	TCB2	I7M0G1	188	2SPAU@2759|Eukaryota	2SPAU@2759|Eukaryota
196.37	TCB2	I7M0G1	101	TCB2	I7M0G1	188	2SPAU@2759|Eukaryota	2SPAU@2759|Eukaryota
188.71	TCB2	I7M0G1	147	TCB2	I7M0G1	188	2SPAU@2759|Eukaryota	2SPAU@2759|Eukaryota
166.52	TCB2	I7M0G1	101	TCB2	I7M0G1	188	2SPAU@2759|Eukaryota	2SPAU@2759|Eukaryota
166.52	TCB2	I7M0G1	101	TCB2	I7M0G1	188	2SPAU@2759|Eukaryota	2SPAU@2759|Eukaryota
160	TCB2	I7M0G1	147	TCB2	I7M0G1	188	2SPAU@2759|Eukaryota	2SPAU@2759|Eukaryota
148.52	TCB2	I7M0G1	101	TCB2	I7M0G1	188	2SPAU@2759|Eukaryota	2SPAU@2759|Eukaryota
142.58	TCB2	I7M0G1	147	TCB2	I7M0G1	188	2SPAU@2759|Eukaryota	2SPAU@2759|Eukaryota
141.2	TCB2	I7M0G1	101	TCB2	I7M0G1	188	2SPAU@2759|Eukaryota	2SPAU@2759|Eukaryota
137.85	TCB2	I7M0G1	101	TCB2	I7M0G1	188	2SPAU@2759|Eukaryota	2SPAU@2759|Eukaryota
127.76	TCB2	I7M0G1	113	TCB2	I7M0G1	188	2SPAU@2759|Eukaryota	2SPAU@2759|Eukaryota
123.79	TCB2	I7M0G1	101	TCB2	I7M0G1	188	2SPAU@2759|Eukaryota	2SPAU@2759|Eukaryota
123.75	TCB2	I7M0G1	113	TCB2	I7M0G1	188	2SPAU@2759|Eukaryota	2SPAU@2759|Eukaryota
120.4	TCB2	I7M0G1	101	TCB2	I7M0G1	188	2SPAU@2759|Eukaryota	2SPAU@2759|Eukaryota
119.53	TCB2	I7M0G1	113	TCB2	I7M0G1	188	2SPAU@2759|Eukaryota	2SPAU@2759|Eukaryota
117.55	TCB2	I7M0G1	101	TCB2	I7M0G1	188	2SPAU@2759|Eukaryota	2SPAU@2759|Eukaryota
112.36	TCB2	I7M0G1	113	TCB2	I7M0G1	188	2SPAU@2759|Eukaryota	2SPAU@2759|Eukaryota
112.36	TCB2	I7M0G1	113	TCB2	I7M0G1	188	2SPAU@2759|Eukaryota	2SPAU@2759|Eukaryota
111.02	TCB2	I7M0G1	147	TCB2	I7M0G1	188	2SPAU@2759|Eukaryota	2SPAU@2759|Eukaryota
99.06	TCB2	I7M0G1	101	TCB2	I7M0G1	188	2SPAU@2759|Eukaryota	2SPAU@2759|Eukaryota
94.31	TCB2	I7M0G1	147	TCB2	I7M0G1	188	2SPAU@2759|Eukaryota	2SPAU@2759|Eukaryota
93.1	TCB2	I7M0G1	113	TCB2	I7M0G1	188	2SPAU@2759|Eukaryota	2SPAU@2759|Eukaryota
90.83	TCB2	I7M0G1	113	TCB2	I7M0G1	188	2SPAU@2759|Eukaryota	2SPAU@2759|Eukaryota
90.11	TCB2	I7M0G1	147	TCB2	I7M0G1	188	2SPAU@2759|Eukaryota	2SPAU@2759|Eukaryota
86.9	TCB2	I7M0G1	147	TCB2	I7M0G1	188	2SPAU@2759|Eukaryota	2SPAU@2759|Eukaryota
85.96	TCB2	I7M0G1	133	TCB2	I7M0G1	113	2SPAU@2759|Eukaryota	2SPAU@2759|Eukaryota
78.71	TCB2	I7M0G1	101	TCB2	I7M0G1	188	2SPAU@2759|Eukaryota	2SPAU@2759|Eukaryota
78.71	TCB2	I7M0G1	101	TCB2	I7M0G1	188	2SPAU@2759|Eukaryota	2SPAU@2759|Eukaryota
72.01	TCB2	I7M0G1	101	TCB2	I7M0G1	188	2SPAU@2759|Eukaryota	2SPAU@2759|Eukaryota
69.92	TCB2	I7M0G1	101	TCB2	I7M0G1	188	2SPAU@2759|Eukaryota	2SPAU@2759|Eukaryota
65.18	TCB2	I7M0G1	147	TCB2	I7M0G1	188	2SPAU@2759|Eukaryota	2SPAU@2759|Eukaryota
59.64	TCB2	I7M0G1	133	TCB2	I7M0G1	113	2SPAU@2759|Eukaryota	2SPAU@2759|Eukaryota
50.04	TCB2	I7M0G1	147	TCB2	I7M0G1	188	2SPAU@2759|Eukaryota	2SPAU@2759|Eukaryota
52.23	SPAG6	W7X9A6	268	EPA1	I7M9Q5	1714	KOG0166@2759|Eukaryota	2R2PY@2759|Eukaryota	KPNA6,KPNA2,KPNA7,KPNA1,SPAG6,KPNA4,KPNA3,KPNA5
199.4	SPAG6	W7X9A6	14	TUBA	I7M9N6	163	KOG0166@2759|Eukaryota	KOG1376@2759|Eukaryota	KPNA6,KPNA2,KPNA7,KPNA1,SPAG6,KPNA4,KPNA3,KPNA5	TUBA4A,TUBA8,TUBA3D,TUBA3D,TUBA1B,TUBA1C,TUBA1A,TUBA1C,TUBA3D,TUBAL3
388.64	FAP45	W7XCX2	70	FAP45	W7XCX2	78	2QPRZ@2759|Eukaryota	2QPRZ@2759|Eukaryota	CFAP45	CFAP45
304.13	FAP45	W7XCX2	364	FAP45	W7XCX2	380	2QPRZ@2759|Eukaryota	2QPRZ@2759|Eukaryota	CFAP45	CFAP45
298.23	FAP45	W7XCX2	429	FAP45	W7XCX2	422	2QPRZ@2759|Eukaryota	2QPRZ@2759|Eukaryota	CFAP45	CFAP45
286.45	FAP45	W7XCX2	70	FAP45	W7XCX2	78	2QPRZ@2759|Eukaryota	2QPRZ@2759|Eukaryota	CFAP45	CFAP45
267.82	FAP45	W7XCX2	429	FAP45	W7XCX2	422	2QPRZ@2759|Eukaryota	2QPRZ@2759|Eukaryota	CFAP45	CFAP45
266.59	FAP45	W7XCX2	380	FAP45	W7XCX2	403	2QPRZ@2759|Eukaryota	2QPRZ@2759|Eukaryota	CFAP45	CFAP45
265.58	FAP45	W7XCX2	380	FAP45	W7XCX2	403	2QPRZ@2759|Eukaryota	2QPRZ@2759|Eukaryota	CFAP45	CFAP45
260.19	FAP45	W7XCX2	429	FAP45	W7XCX2	422	2QPRZ@2759|Eukaryota	2QPRZ@2759|Eukaryota	CFAP45	CFAP45
257.09	FAP45	W7XCX2	364	FAP45	W7XCX2	380	2QPRZ@2759|Eukaryota	2QPRZ@2759|Eukaryota	CFAP45	CFAP45
254.83	FAP45	W7XCX2	380	FAP45	W7XCX2	403	2QPRZ@2759|Eukaryota	2QPRZ@2759|Eukaryota	CFAP45	CFAP45
252.36	FAP45	W7XCX2	429	FAP45	W7XCX2	422	2QPRZ@2759|Eukaryota	2QPRZ@2759|Eukaryota	CFAP45	CFAP45
251.53	FAP45	W7XCX2	380	FAP45	W7XCX2	403	2QPRZ@2759|Eukaryota	2QPRZ@2759|Eukaryota	CFAP45	CFAP45
249.83	FAP45	W7XCX2	364	FAP45	W7XCX2	380	2QPRZ@2759|Eukaryota	2QPRZ@2759|Eukaryota	CFAP45	CFAP45
249.83	FAP45	W7XCX2	364	FAP45	W7XCX2	380	2QPRZ@2759|Eukaryota	2QPRZ@2759|Eukaryota	CFAP45	CFAP45
245.68	FAP45	W7XCX2	364	FAP45	W7XCX2	327	2QPRZ@2759|Eukaryota	2QPRZ@2759|Eukaryota	CFAP45	CFAP45
245.31	FAP45	W7XCX2	364	FAP45	W7XCX2	380	2QPRZ@2759|Eukaryota	2QPRZ@2759|Eukaryota	CFAP45	CFAP45
242.35	FAP45	W7XCX2	411	FAP45	W7XCX2	403	2QPRZ@2759|Eukaryota	2QPRZ@2759|Eukaryota	CFAP45	CFAP45
240.13	FAP45	W7XCX2	380	FAP45	W7XCX2	403	2QPRZ@2759|Eukaryota	2QPRZ@2759|Eukaryota	CFAP45	CFAP45
240.13	FAP45	W7XCX2	380	FAP45	W7XCX2	403	2QPRZ@2759|Eukaryota	2QPRZ@2759|Eukaryota	CFAP45	CFAP45
236.89	FAP45	W7XCX2	380	FAP45	W7XCX2	403	2QPRZ@2759|Eukaryota	2QPRZ@2759|Eukaryota	CFAP45	CFAP45
236.76	FAP45	W7XCX2	429	FAP45	W7XCX2	422	2QPRZ@2759|Eukaryota	2QPRZ@2759|Eukaryota	CFAP45	CFAP45
236.69	FAP45	W7XCX2	364	FAP45	W7XCX2	354	2QPRZ@2759|Eukaryota	2QPRZ@2759|Eukaryota	CFAP45	CFAP45
236.69	FAP45	W7XCX2	364	FAP45	W7XCX2	380	2QPRZ@2759|Eukaryota	2QPRZ@2759|Eukaryota	CFAP45	CFAP45
236.53	FAP45	W7XCX2	429	FAP45	W7XCX2	422	2QPRZ@2759|Eukaryota	2QPRZ@2759|Eukaryota	CFAP45	CFAP45
233.2	FAP45	W7XCX2	429	FAP45	W7XCX2	422	2QPRZ@2759|Eukaryota	2QPRZ@2759|Eukaryota	CFAP45	CFAP45
233.2	FAP45	W7XCX2	429	FAP45	W7XCX2	422	2QPRZ@2759|Eukaryota	2QPRZ@2759|Eukaryota	CFAP45	CFAP45
232.88	FAP45	W7XCX2	380	FAP45	W7XCX2	403	2QPRZ@2759|Eukaryota	2QPRZ@2759|Eukaryota	CFAP45	CFAP45
230.24	FAP45	W7XCX2	429	FAP45	W7XCX2	422	2QPRZ@2759|Eukaryota	2QPRZ@2759|Eukaryota	CFAP45	CFAP45
229.38	FAP45	W7XCX2	380	FAP45	W7XCX2	389	2QPRZ@2759|Eukaryota	2QPRZ@2759|Eukaryota	CFAP45	CFAP45
228.66	FAP45	W7XCX2	380	FAP45	W7XCX2	403	2QPRZ@2759|Eukaryota	2QPRZ@2759|Eukaryota	CFAP45	CFAP45
228.41	FAP45	W7XCX2	429	FAP45	W7XCX2	422	2QPRZ@2759|Eukaryota	2QPRZ@2759|Eukaryota	CFAP45	CFAP45
227.27	FAP45	W7XCX2	429	FAP45	W7XCX2	422	2QPRZ@2759|Eukaryota	2QPRZ@2759|Eukaryota	CFAP45	CFAP45
227.27	FAP45	W7XCX2	429	FAP45	W7XCX2	422	2QPRZ@2759|Eukaryota	2QPRZ@2759|Eukaryota	CFAP45	CFAP45
226.93	FAP45	W7XCX2	364	FAP45	W7XCX2	389	2QPRZ@2759|Eukaryota	2QPRZ@2759|Eukaryota	CFAP45	CFAP45
226.2	FAP45	W7XCX2	389	FAP45	W7XCX2	380	2QPRZ@2759|Eukaryota	2QPRZ@2759|Eukaryota	CFAP45	CFAP45
225.38	FAP45	W7XCX2	380	FAP45	W7XCX2	403	2QPRZ@2759|Eukaryota	2QPRZ@2759|Eukaryota	CFAP45	CFAP45
225.01	FAP45	W7XCX2	380	FAP45	W7XCX2	389	2QPRZ@2759|Eukaryota	2QPRZ@2759|Eukaryota	CFAP45	CFAP45
224.51	FAP45	W7XCX2	380	FAP45	W7XCX2	403	2QPRZ@2759|Eukaryota	2QPRZ@2759|Eukaryota	CFAP45	CFAP45
223.79	FAP45	W7XCX2	380	FAP45	W7XCX2	403	2QPRZ@2759|Eukaryota	2QPRZ@2759|Eukaryota	CFAP45	CFAP45
222.32	FAP45	W7XCX2	429	FAP45	W7XCX2	422	2QPRZ@2759|Eukaryota	2QPRZ@2759|Eukaryota	CFAP45	CFAP45
222.07	FAP45	W7XCX2	380	FAP45	W7XCX2	403	2QPRZ@2759|Eukaryota	2QPRZ@2759|Eukaryota	CFAP45	CFAP45
222.07	FAP45	W7XCX2	380	FAP45	W7XCX2	403	2QPRZ@2759|Eukaryota	2QPRZ@2759|Eukaryota	CFAP45	CFAP45
221.95	FAP45	W7XCX2	364	FAP45	W7XCX2	327	2QPRZ@2759|Eukaryota	2QPRZ@2759|Eukaryota	CFAP45	CFAP45
221.95	FAP45	W7XCX2	364	FAP45	W7XCX2	327	2QPRZ@2759|Eukaryota	2QPRZ@2759|Eukaryota	CFAP45	CFAP45
220.24	FAP45	W7XCX2	364	FAP45	W7XCX2	327	2QPRZ@2759|Eukaryota	2QPRZ@2759|Eukaryota	CFAP45	CFAP45
219.72	FAP45	W7XCX2	380	FAP45	W7XCX2	389	2QPRZ@2759|Eukaryota	2QPRZ@2759|Eukaryota	CFAP45	CFAP45
219.02	FAP45	W7XCX2	429	FAP45	W7XCX2	422	2QPRZ@2759|Eukaryota	2QPRZ@2759|Eukaryota	CFAP45	CFAP45
215.93	FAP45	W7XCX2	380	FAP45	W7XCX2	403	2QPRZ@2759|Eukaryota	2QPRZ@2759|Eukaryota	CFAP45	CFAP45
214.26	FAP45	W7XCX2	364	FAP45	W7XCX2	327	2QPRZ@2759|Eukaryota	2QPRZ@2759|Eukaryota	CFAP45	CFAP45
214.26	FAP45	W7XCX2	364	FAP45	W7XCX2	327	2QPRZ@2759|Eukaryota	2QPRZ@2759|Eukaryota	CFAP45	CFAP45
213.89	FAP45	W7XCX2	364	FAP45	W7XCX2	327	2QPRZ@2759|Eukaryota	2QPRZ@2759|Eukaryota	CFAP45	CFAP45
213.24	FAP45	W7XCX2	429	FAP45	W7XCX2	422	2QPRZ@2759|Eukaryota	2QPRZ@2759|Eukaryota	CFAP45	CFAP45
212.95	FAP45	W7XCX2	288	FAP45	W7XCX2	296	2QPRZ@2759|Eukaryota	2QPRZ@2759|Eukaryota	CFAP45	CFAP45
212.89	FAP45	W7XCX2	364	FAP45	W7XCX2	380	2QPRZ@2759|Eukaryota	2QPRZ@2759|Eukaryota	CFAP45	CFAP45
212.23	FAP45	W7XCX2	429	FAP45	W7XCX2	422	2QPRZ@2759|Eukaryota	2QPRZ@2759|Eukaryota	CFAP45	CFAP45
212.03	FAP45	W7XCX2	380	FAP45	W7XCX2	403	2QPRZ@2759|Eukaryota	2QPRZ@2759|Eukaryota	CFAP45	CFAP45
211.37	FAP45	W7XCX2	364	FAP45	W7XCX2	380	2QPRZ@2759|Eukaryota	2QPRZ@2759|Eukaryota	CFAP45	CFAP45
209.73	FAP45	W7XCX2	380	FAP45	W7XCX2	403	2QPRZ@2759|Eukaryota	2QPRZ@2759|Eukaryota	CFAP45	CFAP45
209.39	FAP45	W7XCX2	380	FAP45	W7XCX2	403	2QPRZ@2759|Eukaryota	2QPRZ@2759|Eukaryota	CFAP45	CFAP45
209.11	FAP45	W7XCX2	364	FAP45	W7XCX2	327	2QPRZ@2759|Eukaryota	2QPRZ@2759|Eukaryota	CFAP45	CFAP45
206.36	FAP45	W7XCX2	364	FAP45	W7XCX2	327	2QPRZ@2759|Eukaryota	2QPRZ@2759|Eukaryota	CFAP45	CFAP45
205.43	FAP45	W7XCX2	429	FAP45	W7XCX2	422	2QPRZ@2759|Eukaryota	2QPRZ@2759|Eukaryota	CFAP45	CFAP45
202.96	FAP45	W7XCX2	411	FAP45	W7XCX2	422	2QPRZ@2759|Eukaryota	2QPRZ@2759|Eukaryota	CFAP45	CFAP45
202.8	FAP45	W7XCX2	389	FAP45	W7XCX2	403	2QPRZ@2759|Eukaryota	2QPRZ@2759|Eukaryota	CFAP45	CFAP45
202.44	FAP45	W7XCX2	429	FAP45	W7XCX2	422	2QPRZ@2759|Eukaryota	2QPRZ@2759|Eukaryota	CFAP45	CFAP45
199.86	FAP45	W7XCX2	429	FAP45	W7XCX2	422	2QPRZ@2759|Eukaryota	2QPRZ@2759|Eukaryota	CFAP45	CFAP45
199.7	FAP45	W7XCX2	364	FAP45	W7XCX2	380	2QPRZ@2759|Eukaryota	2QPRZ@2759|Eukaryota	CFAP45	CFAP45
199.4	FAP45	W7XCX2	411	FAP45	W7XCX2	403	2QPRZ@2759|Eukaryota	2QPRZ@2759|Eukaryota	CFAP45	CFAP45
198.51	FAP45	W7XCX2	42	FAP45	W7XCX2	39	2QPRZ@2759|Eukaryota	2QPRZ@2759|Eukaryota	CFAP45	CFAP45
196.95	FAP45	W7XCX2	364	FAP45	W7XCX2	327	2QPRZ@2759|Eukaryota	2QPRZ@2759|Eukaryota	CFAP45	CFAP45
195.58	FAP45	W7XCX2	389	FAP45	W7XCX2	380	2QPRZ@2759|Eukaryota	2QPRZ@2759|Eukaryota	CFAP45	CFAP45
194.48	FAP45	W7XCX2	364	FAP45	W7XCX2	380	2QPRZ@2759|Eukaryota	2QPRZ@2759|Eukaryota	CFAP45	CFAP45
194.48	FAP45	W7XCX2	364	FAP45	W7XCX2	380	2QPRZ@2759|Eukaryota	2QPRZ@2759|Eukaryota	CFAP45	CFAP45
194.48	FAP45	W7XCX2	364	FAP45	W7XCX2	380	2QPRZ@2759|Eukaryota	2QPRZ@2759|Eukaryota	CFAP45	CFAP45
194.48	FAP45	W7XCX2	364	FAP45	W7XCX2	380	2QPRZ@2759|Eukaryota	2QPRZ@2759|Eukaryota	CFAP45	CFAP45
194.06	FAP45	W7XCX2	380	FAP45	W7XCX2	403	2QPRZ@2759|Eukaryota	2QPRZ@2759|Eukaryota	CFAP45	CFAP45
193.83	FAP45	W7XCX2	380	FAP45	W7XCX2	403	2QPRZ@2759|Eukaryota	2QPRZ@2759|Eukaryota	CFAP45	CFAP45
193.28	FAP45	W7XCX2	364	FAP45	W7XCX2	403	2QPRZ@2759|Eukaryota	2QPRZ@2759|Eukaryota	CFAP45	CFAP45
192.3	FAP45	W7XCX2	364	FAP45	W7XCX2	380	2QPRZ@2759|Eukaryota	2QPRZ@2759|Eukaryota	CFAP45	CFAP45
191.04	FAP45	W7XCX2	364	FAP45	W7XCX2	380	2QPRZ@2759|Eukaryota	2QPRZ@2759|Eukaryota	CFAP45	CFAP45
190.69	FAP45	W7XCX2	364	FAP45	W7XCX2	380	2QPRZ@2759|Eukaryota	2QPRZ@2759|Eukaryota	CFAP45	CFAP45
189.69	FAP45	W7XCX2	429	FAP45	W7XCX2	422	2QPRZ@2759|Eukaryota	2QPRZ@2759|Eukaryota	CFAP45	CFAP45
188.96	FAP45	W7XCX2	364	FAP45	W7XCX2	380	2QPRZ@2759|Eukaryota	2QPRZ@2759|Eukaryota	CFAP45	CFAP45
188.96	FAP45	W7XCX2	364	FAP45	W7XCX2	380	2QPRZ@2759|Eukaryota	2QPRZ@2759|Eukaryota	CFAP45	CFAP45
188.87	FAP45	W7XCX2	380	FAP45	W7XCX2	403	2QPRZ@2759|Eukaryota	2QPRZ@2759|Eukaryota	CFAP45	CFAP45
188.04	FAP45	W7XCX2	364	FAP45	W7XCX2	380	2QPRZ@2759|Eukaryota	2QPRZ@2759|Eukaryota	CFAP45	CFAP45
187.89	FAP45	W7XCX2	364	FAP45	W7XCX2	380	2QPRZ@2759|Eukaryota	2QPRZ@2759|Eukaryota	CFAP45	CFAP45
187.31	FAP45	W7XCX2	389	FAP45	W7XCX2	380	2QPRZ@2759|Eukaryota	2QPRZ@2759|Eukaryota	CFAP45	CFAP45
186.97	FAP45	W7XCX2	364	FAP45	W7XCX2	403	2QPRZ@2759|Eukaryota	2QPRZ@2759|Eukaryota	CFAP45	CFAP45
185.79	FAP45	W7XCX2	364	FAP45	W7XCX2	380	2QPRZ@2759|Eukaryota	2QPRZ@2759|Eukaryota	CFAP45	CFAP45
185.6	FAP45	W7XCX2	380	FAP45	W7XCX2	403	2QPRZ@2759|Eukaryota	2QPRZ@2759|Eukaryota	CFAP45	CFAP45
185.27	FAP45	W7XCX2	380	FAP45	W7XCX2	403	2QPRZ@2759|Eukaryota	2QPRZ@2759|Eukaryota	CFAP45	CFAP45
184.53	FAP45	W7XCX2	389	FAP45	W7XCX2	380	2QPRZ@2759|Eukaryota	2QPRZ@2759|Eukaryota	CFAP45	CFAP45
183.72	FAP45	W7XCX2	380	FAP45	W7XCX2	403	2QPRZ@2759|Eukaryota	2QPRZ@2759|Eukaryota	CFAP45	CFAP45
183.72	FAP45	W7XCX2	380	FAP45	W7XCX2	403	2QPRZ@2759|Eukaryota	2QPRZ@2759|Eukaryota	CFAP45	CFAP45
182.92	FAP45	W7XCX2	380	FAP45	W7XCX2	403	2QPRZ@2759|Eukaryota	2QPRZ@2759|Eukaryota	CFAP45	CFAP45
182.92	FAP45	W7XCX2	364	FAP45	W7XCX2	327	2QPRZ@2759|Eukaryota	2QPRZ@2759|Eukaryota	CFAP45	CFAP45
182.92	FAP45	W7XCX2	364	FAP45	W7XCX2	327	2QPRZ@2759|Eukaryota	2QPRZ@2759|Eukaryota	CFAP45	CFAP45
182.92	FAP45	W7XCX2	364	FAP45	W7XCX2	403	2QPRZ@2759|Eukaryota	2QPRZ@2759|Eukaryota	CFAP45	CFAP45
180.15	FAP45	W7XCX2	327	FAP45	W7XCX2	316	2QPRZ@2759|Eukaryota	2QPRZ@2759|Eukaryota	CFAP45	CFAP45
179.72	FAP45	W7XCX2	380	FAP45	W7XCX2	389	2QPRZ@2759|Eukaryota	2QPRZ@2759|Eukaryota	CFAP45	CFAP45
179.2	FAP45	W7XCX2	327	FAP45	W7XCX2	316	2QPRZ@2759|Eukaryota	2QPRZ@2759|Eukaryota	CFAP45	CFAP45
178.54	FAP45	W7XCX2	411	FAP45	W7XCX2	422	2QPRZ@2759|Eukaryota	2QPRZ@2759|Eukaryota	CFAP45	CFAP45
176.78	FAP45	W7XCX2	364	FAP45	W7XCX2	327	2QPRZ@2759|Eukaryota	2QPRZ@2759|Eukaryota	CFAP45	CFAP45
176.78	FAP45	W7XCX2	364	FAP45	W7XCX2	380	2QPRZ@2759|Eukaryota	2QPRZ@2759|Eukaryota	CFAP45	CFAP45
176.78	FAP45	W7XCX2	364	FAP45	W7XCX2	380	2QPRZ@2759|Eukaryota	2QPRZ@2759|Eukaryota	CFAP45	CFAP45
176.6	FAP45	W7XCX2	327	FAP45	W7XCX2	314	2QPRZ@2759|Eukaryota	2QPRZ@2759|Eukaryota	CFAP45	CFAP45
173.71	FAP45	W7XCX2	411	FAP45	W7XCX2	403	2QPRZ@2759|Eukaryota	2QPRZ@2759|Eukaryota	CFAP45	CFAP45
173.14	FAP45	W7XCX2	364	FAP45	W7XCX2	380	2QPRZ@2759|Eukaryota	2QPRZ@2759|Eukaryota	CFAP45	CFAP45
172.98	FAP45	W7XCX2	364	FAP45	W7XCX2	380	2QPRZ@2759|Eukaryota	2QPRZ@2759|Eukaryota	CFAP45	CFAP45
172.98	FAP45	W7XCX2	364	FAP45	W7XCX2	380	2QPRZ@2759|Eukaryota	2QPRZ@2759|Eukaryota	CFAP45	CFAP45
172.56	FAP45	W7XCX2	380	FAP45	W7XCX2	389	2QPRZ@2759|Eukaryota	2QPRZ@2759|Eukaryota	CFAP45	CFAP45
171.85	FAP45	W7XCX2	364	FAP45	W7XCX2	380	2QPRZ@2759|Eukaryota	2QPRZ@2759|Eukaryota	CFAP45	CFAP45
171.67	FAP45	W7XCX2	364	FAP45	W7XCX2	403	2QPRZ@2759|Eukaryota	2QPRZ@2759|Eukaryota	CFAP45	CFAP45
171.33	FAP45	W7XCX2	380	FAP45	W7XCX2	389	2QPRZ@2759|Eukaryota	2QPRZ@2759|Eukaryota	CFAP45	CFAP45
171.11	FAP45	W7XCX2	389	FAP45	W7XCX2	403	2QPRZ@2759|Eukaryota	2QPRZ@2759|Eukaryota	CFAP45	CFAP45
170.11	FAP45	W7XCX2	389	FAP45	W7XCX2	403	2QPRZ@2759|Eukaryota	2QPRZ@2759|Eukaryota	CFAP45	CFAP45
169.99	FAP45	W7XCX2	403	FAP45	W7XCX2	389	2QPRZ@2759|Eukaryota	2QPRZ@2759|Eukaryota	CFAP45	CFAP45
169.99	FAP45	W7XCX2	380	FAP45	W7XCX2	389	2QPRZ@2759|Eukaryota	2QPRZ@2759|Eukaryota	CFAP45	CFAP45
169.65	FAP45	W7XCX2	364	FAP45	W7XCX2	380	2QPRZ@2759|Eukaryota	2QPRZ@2759|Eukaryota	CFAP45	CFAP45
169.65	FAP45	W7XCX2	389	FAP45	W7XCX2	364	2QPRZ@2759|Eukaryota	2QPRZ@2759|Eukaryota	CFAP45	CFAP45
169.65	FAP45	W7XCX2	364	FAP45	W7XCX2	403	2QPRZ@2759|Eukaryota	2QPRZ@2759|Eukaryota	CFAP45	CFAP45
168.29	FAP45	W7XCX2	380	FAP45	W7XCX2	389	2QPRZ@2759|Eukaryota	2QPRZ@2759|Eukaryota	CFAP45	CFAP45
167.61	FAP45	W7XCX2	389	FAP45	W7XCX2	403	2QPRZ@2759|Eukaryota	2QPRZ@2759|Eukaryota	CFAP45	CFAP45
167.12	FAP45	W7XCX2	411	FAP45	W7XCX2	403	2QPRZ@2759|Eukaryota	2QPRZ@2759|Eukaryota	CFAP45	CFAP45
166.51	FAP45	W7XCX2	389	FAP45	W7XCX2	380	2QPRZ@2759|Eukaryota	2QPRZ@2759|Eukaryota	CFAP45	CFAP45
166.34	FAP45	W7XCX2	429	FAP45	W7XCX2	422	2QPRZ@2759|Eukaryota	2QPRZ@2759|Eukaryota	CFAP45	CFAP45
165.35	FAP45	W7XCX2	411	FAP45	W7XCX2	403	2QPRZ@2759|Eukaryota	2QPRZ@2759|Eukaryota	CFAP45	CFAP45
164.48	FAP45	W7XCX2	364	FAP45	W7XCX2	327	2QPRZ@2759|Eukaryota	2QPRZ@2759|Eukaryota	CFAP45	CFAP45
164.34	FAP45	W7XCX2	411	FAP45	W7XCX2	403	2QPRZ@2759|Eukaryota	2QPRZ@2759|Eukaryota	CFAP45	CFAP45
163.88	FAP45	W7XCX2	429	FAP45	W7XCX2	422	2QPRZ@2759|Eukaryota	2QPRZ@2759|Eukaryota	CFAP45	CFAP45
161.19	FAP45	W7XCX2	42	FAP45	W7XCX2	39	2QPRZ@2759|Eukaryota	2QPRZ@2759|Eukaryota	CFAP45	CFAP45
160.77	FAP45	W7XCX2	327	FAP45	W7XCX2	316	2QPRZ@2759|Eukaryota	2QPRZ@2759|Eukaryota	CFAP45	CFAP45
160.36	FAP45	W7XCX2	411	FAP45	W7XCX2	403	2QPRZ@2759|Eukaryota	2QPRZ@2759|Eukaryota	CFAP45	CFAP45
160	FAP45	W7XCX2	380	FAP45	W7XCX2	389	2QPRZ@2759|Eukaryota	2QPRZ@2759|Eukaryota	CFAP45	CFAP45
159.82	FAP45	W7XCX2	389	FAP45	W7XCX2	403	2QPRZ@2759|Eukaryota	2QPRZ@2759|Eukaryota	CFAP45	CFAP45
158.3	FAP45	W7XCX2	364	FAP45	W7XCX2	403	2QPRZ@2759|Eukaryota	2QPRZ@2759|Eukaryota	CFAP45	CFAP45
157.38	FAP45	W7XCX2	380	FAP45	W7XCX2	389	2QPRZ@2759|Eukaryota	2QPRZ@2759|Eukaryota	CFAP45	CFAP45
156.57	FAP45	W7XCX2	327	FAP45	W7XCX2	316	2QPRZ@2759|Eukaryota	2QPRZ@2759|Eukaryota	CFAP45	CFAP45
155.06	FAP45	W7XCX2	380	FAP45	W7XCX2	403	2QPRZ@2759|Eukaryota	2QPRZ@2759|Eukaryota	CFAP45	CFAP45
154.04	FAP45	W7XCX2	429	FAP45	W7XCX2	422	2QPRZ@2759|Eukaryota	2QPRZ@2759|Eukaryota	CFAP45	CFAP45
153.97	FAP45	W7XCX2	429	FAP45	W7XCX2	439	2QPRZ@2759|Eukaryota	2QPRZ@2759|Eukaryota	CFAP45	CFAP45
153.54	FAP45	W7XCX2	364	FAP45	W7XCX2	403	2QPRZ@2759|Eukaryota	2QPRZ@2759|Eukaryota	CFAP45	CFAP45
153.34	FAP45	W7XCX2	364	FAP45	W7XCX2	403	2QPRZ@2759|Eukaryota	2QPRZ@2759|Eukaryota	CFAP45	CFAP45
153.32	FAP45	W7XCX2	288	FAP45	W7XCX2	296	2QPRZ@2759|Eukaryota	2QPRZ@2759|Eukaryota	CFAP45	CFAP45
152.54	FAP45	W7XCX2	364	FAP45	W7XCX2	389	2QPRZ@2759|Eukaryota	2QPRZ@2759|Eukaryota	CFAP45	CFAP45
152.54	FAP45	W7XCX2	380	FAP45	W7XCX2	389	2QPRZ@2759|Eukaryota	2QPRZ@2759|Eukaryota	CFAP45	CFAP45
152.54	FAP45	W7XCX2	364	FAP45	W7XCX2	327	2QPRZ@2759|Eukaryota	2QPRZ@2759|Eukaryota	CFAP45	CFAP45
152.38	FAP45	W7XCX2	389	FAP45	W7XCX2	403	2QPRZ@2759|Eukaryota	2QPRZ@2759|Eukaryota	CFAP45	CFAP45
151.83	FAP45	W7XCX2	429	FAP45	W7XCX2	422	2QPRZ@2759|Eukaryota	2QPRZ@2759|Eukaryota	CFAP45	CFAP45
150.53	FAP45	W7XCX2	411	FAP45	W7XCX2	403	2QPRZ@2759|Eukaryota	2QPRZ@2759|Eukaryota	CFAP45	CFAP45
150.53	FAP45	W7XCX2	389	FAP45	W7XCX2	403	2QPRZ@2759|Eukaryota	2QPRZ@2759|Eukaryota	CFAP45	CFAP45
150.04	FAP45	W7XCX2	411	FAP45	W7XCX2	422	2QPRZ@2759|Eukaryota	2QPRZ@2759|Eukaryota	CFAP45	CFAP45
149.38	FAP45	W7XCX2	364	FAP45	W7XCX2	380	2QPRZ@2759|Eukaryota	2QPRZ@2759|Eukaryota	CFAP45	CFAP45
149.31	FAP45	W7XCX2	389	FAP45	W7XCX2	380	2QPRZ@2759|Eukaryota	2QPRZ@2759|Eukaryota	CFAP45	CFAP45
149.17	FAP45	W7XCX2	380	FAP45	W7XCX2	389	2QPRZ@2759|Eukaryota	2QPRZ@2759|Eukaryota	CFAP45	CFAP45
148.69	FAP45	W7XCX2	411	FAP45	W7XCX2	403	2QPRZ@2759|Eukaryota	2QPRZ@2759|Eukaryota	CFAP45	CFAP45
148.52	FAP45	W7XCX2	288	FAP45	W7XCX2	296	2QPRZ@2759|Eukaryota	2QPRZ@2759|Eukaryota	CFAP45	CFAP45
148.32	FAP45	W7XCX2	380	FAP45	W7XCX2	389	2QPRZ@2759|Eukaryota	2QPRZ@2759|Eukaryota	CFAP45	CFAP45
147.3	FAP45	W7XCX2	380	FAP45	W7XCX2	389	2QPRZ@2759|Eukaryota	2QPRZ@2759|Eukaryota	CFAP45	CFAP45
147.3	FAP45	W7XCX2	380	FAP45	W7XCX2	389	2QPRZ@2759|Eukaryota	2QPRZ@2759|Eukaryota	CFAP45	CFAP45
147.26	FAP45	W7XCX2	364	FAP45	W7XCX2	403	2QPRZ@2759|Eukaryota	2QPRZ@2759|Eukaryota	CFAP45	CFAP45
146.71	FAP45	W7XCX2	411	FAP45	W7XCX2	403	2QPRZ@2759|Eukaryota	2QPRZ@2759|Eukaryota	CFAP45	CFAP45
145.98	FAP45	W7XCX2	389	FAP45	W7XCX2	403	2QPRZ@2759|Eukaryota	2QPRZ@2759|Eukaryota	CFAP45	CFAP45
145.18	FAP45	W7XCX2	411	FAP45	W7XCX2	403	2QPRZ@2759|Eukaryota	2QPRZ@2759|Eukaryota	CFAP45	CFAP45
143.28	FAP45	W7XCX2	411	FAP45	W7XCX2	422	2QPRZ@2759|Eukaryota	2QPRZ@2759|Eukaryota	CFAP45	CFAP45
143.24	FAP45	W7XCX2	411	FAP45	W7XCX2	422	2QPRZ@2759|Eukaryota	2QPRZ@2759|Eukaryota	CFAP45	CFAP45
142.83	FAP45	W7XCX2	380	FAP45	W7XCX2	403	2QPRZ@2759|Eukaryota	2QPRZ@2759|Eukaryota	CFAP45	CFAP45
142.83	FAP45	W7XCX2	380	FAP45	W7XCX2	389	2QPRZ@2759|Eukaryota	2QPRZ@2759|Eukaryota	CFAP45	CFAP45
142.39	FAP45	W7XCX2	42	FAP45	W7XCX2	39	2QPRZ@2759|Eukaryota	2QPRZ@2759|Eukaryota	CFAP45	CFAP45
142.1	FAP45	W7XCX2	364	FAP45	W7XCX2	327	2QPRZ@2759|Eukaryota	2QPRZ@2759|Eukaryota	CFAP45	CFAP45
140.17	FAP45	W7XCX2	429	FAP45	W7XCX2	422	2QPRZ@2759|Eukaryota	2QPRZ@2759|Eukaryota	CFAP45	CFAP45
138.76	FAP45	W7XCX2	389	FAP45	W7XCX2	380	2QPRZ@2759|Eukaryota	2QPRZ@2759|Eukaryota	CFAP45	CFAP45
138.45	FAP45	W7XCX2	364	FAP45	W7XCX2	327	2QPRZ@2759|Eukaryota	2QPRZ@2759|Eukaryota	CFAP45	CFAP45
138.45	FAP45	W7XCX2	389	FAP45	W7XCX2	364	2QPRZ@2759|Eukaryota	2QPRZ@2759|Eukaryota	CFAP45	CFAP45
138.25	FAP45	W7XCX2	327	FAP45	W7XCX2	316	2QPRZ@2759|Eukaryota	2QPRZ@2759|Eukaryota	CFAP45	CFAP45
138.08	FAP45	W7XCX2	411	FAP45	W7XCX2	403	2QPRZ@2759|Eukaryota	2QPRZ@2759|Eukaryota	CFAP45	CFAP45
137.89	FAP45	W7XCX2	411	FAP45	W7XCX2	403	2QPRZ@2759|Eukaryota	2QPRZ@2759|Eukaryota	CFAP45	CFAP45
137.21	FAP45	W7XCX2	389	FAP45	W7XCX2	403	2QPRZ@2759|Eukaryota	2QPRZ@2759|Eukaryota	CFAP45	CFAP45
137.2	FAP45	W7XCX2	380	FAP45	W7XCX2	403	2QPRZ@2759|Eukaryota	2QPRZ@2759|Eukaryota	CFAP45	CFAP45
137.17	FAP45	W7XCX2	364	FAP45	W7XCX2	389	2QPRZ@2759|Eukaryota	2QPRZ@2759|Eukaryota	CFAP45	CFAP45
137.05	FAP45	W7XCX2	411	FAP45	W7XCX2	403	2QPRZ@2759|Eukaryota	2QPRZ@2759|Eukaryota	CFAP45	CFAP45
136.44	FAP45	W7XCX2	403	FAP45	W7XCX2	389	2QPRZ@2759|Eukaryota	2QPRZ@2759|Eukaryota	CFAP45	CFAP45
134.75	FAP45	W7XCX2	411	FAP45	W7XCX2	403	2QPRZ@2759|Eukaryota	2QPRZ@2759|Eukaryota	CFAP45	CFAP45
133.89	FAP45	W7XCX2	380	FAP45	W7XCX2	389	2QPRZ@2759|Eukaryota	2QPRZ@2759|Eukaryota	CFAP45	CFAP45
132.01	FAP45	W7XCX2	411	FAP45	W7XCX2	403	2QPRZ@2759|Eukaryota	2QPRZ@2759|Eukaryota	CFAP45	CFAP45
131.83	FAP45	W7XCX2	380	FAP45	W7XCX2	403	2QPRZ@2759|Eukaryota	2QPRZ@2759|Eukaryota	CFAP45	CFAP45
131.83	FAP45	W7XCX2	411	FAP45	W7XCX2	403	2QPRZ@2759|Eukaryota	2QPRZ@2759|Eukaryota	CFAP45	CFAP45
130.98	FAP45	W7XCX2	380	FAP45	W7XCX2	403	2QPRZ@2759|Eukaryota	2QPRZ@2759|Eukaryota	CFAP45	CFAP45
130.77	FAP45	W7XCX2	429	FAP45	W7XCX2	422	2QPRZ@2759|Eukaryota	2QPRZ@2759|Eukaryota	CFAP45	CFAP45
129.74	FAP45	W7XCX2	364	FAP45	W7XCX2	380	2QPRZ@2759|Eukaryota	2QPRZ@2759|Eukaryota	CFAP45	CFAP45
128.27	FAP45	W7XCX2	411	FAP45	W7XCX2	403	2QPRZ@2759|Eukaryota	2QPRZ@2759|Eukaryota	CFAP45	CFAP45
128.03	FAP45	W7XCX2	380	FAP45	W7XCX2	403	2QPRZ@2759|Eukaryota	2QPRZ@2759|Eukaryota	CFAP45	CFAP45
127.83	FAP45	W7XCX2	411	FAP45	W7XCX2	403	2QPRZ@2759|Eukaryota	2QPRZ@2759|Eukaryota	CFAP45	CFAP45
127.83	FAP45	W7XCX2	380	FAP45	W7XCX2	403	2QPRZ@2759|Eukaryota	2QPRZ@2759|Eukaryota	CFAP45	CFAP45
127.51	FAP45	W7XCX2	364	FAP45	W7XCX2	327	2QPRZ@2759|Eukaryota	2QPRZ@2759|Eukaryota	CFAP45	CFAP45
127.07	FAP45	W7XCX2	411	FAP45	W7XCX2	422	2QPRZ@2759|Eukaryota	2QPRZ@2759|Eukaryota	CFAP45	CFAP45
126.68	FAP45	W7XCX2	411	FAP45	W7XCX2	403	2QPRZ@2759|Eukaryota	2QPRZ@2759|Eukaryota	CFAP45	CFAP45
126.55	FAP45	W7XCX2	380	FAP45	W7XCX2	403	2QPRZ@2759|Eukaryota	2QPRZ@2759|Eukaryota	CFAP45	CFAP45
126.55	FAP45	W7XCX2	411	FAP45	W7XCX2	403	2QPRZ@2759|Eukaryota	2QPRZ@2759|Eukaryota	CFAP45	CFAP45
126.55	FAP45	W7XCX2	389	FAP45	W7XCX2	403	2QPRZ@2759|Eukaryota	2QPRZ@2759|Eukaryota	CFAP45	CFAP45
126.31	FAP45	W7XCX2	380	FAP45	W7XCX2	403	2QPRZ@2759|Eukaryota	2QPRZ@2759|Eukaryota	CFAP45	CFAP45
126.19	FAP45	W7XCX2	380	FAP45	W7XCX2	389	2QPRZ@2759|Eukaryota	2QPRZ@2759|Eukaryota	CFAP45	CFAP45
126.03	FAP45	W7XCX2	380	FAP45	W7XCX2	389	2QPRZ@2759|Eukaryota	2QPRZ@2759|Eukaryota	CFAP45	CFAP45
125.48	FAP45	W7XCX2	411	FAP45	W7XCX2	403	2QPRZ@2759|Eukaryota	2QPRZ@2759|Eukaryota	CFAP45	CFAP45
125.23	FAP45	W7XCX2	411	FAP45	W7XCX2	422	2QPRZ@2759|Eukaryota	2QPRZ@2759|Eukaryota	CFAP45	CFAP45
122.51	FAP45	W7XCX2	411	FAP45	W7XCX2	403	2QPRZ@2759|Eukaryota	2QPRZ@2759|Eukaryota	CFAP45	CFAP45
122.51	FAP45	W7XCX2	411	FAP45	W7XCX2	403	2QPRZ@2759|Eukaryota	2QPRZ@2759|Eukaryota	CFAP45	CFAP45
121.28	FAP45	W7XCX2	215	FAP45	W7XCX2	225	2QPRZ@2759|Eukaryota	2QPRZ@2759|Eukaryota	CFAP45	CFAP45
121.02	FAP45	W7XCX2	42	FAP45	W7XCX2	39	2QPRZ@2759|Eukaryota	2QPRZ@2759|Eukaryota	CFAP45	CFAP45
120.66	FAP45	W7XCX2	389	FAP45	W7XCX2	403	2QPRZ@2759|Eukaryota	2QPRZ@2759|Eukaryota	CFAP45	CFAP45
120.57	FAP45	W7XCX2	364	FAP45	W7XCX2	403	2QPRZ@2759|Eukaryota	2QPRZ@2759|Eukaryota	CFAP45	CFAP45
119.65	FAP45	W7XCX2	389	FAP45	W7XCX2	403	2QPRZ@2759|Eukaryota	2QPRZ@2759|Eukaryota	CFAP45	CFAP45
118.19	FAP45	W7XCX2	389	FAP45	W7XCX2	380	2QPRZ@2759|Eukaryota	2QPRZ@2759|Eukaryota	CFAP45	CFAP45
117.71	FAP45	W7XCX2	429	FAP45	W7XCX2	422	2QPRZ@2759|Eukaryota	2QPRZ@2759|Eukaryota	CFAP45	CFAP45
117.3	FAP45	W7XCX2	380	FAP45	W7XCX2	403	2QPRZ@2759|Eukaryota	2QPRZ@2759|Eukaryota	CFAP45	CFAP45
117.25	FAP45	W7XCX2	411	FAP45	W7XCX2	403	2QPRZ@2759|Eukaryota	2QPRZ@2759|Eukaryota	CFAP45	CFAP45
117.14	FAP45	W7XCX2	327	FAP45	W7XCX2	316	2QPRZ@2759|Eukaryota	2QPRZ@2759|Eukaryota	CFAP45	CFAP45
116.55	FAP45	W7XCX2	364	FAP45	W7XCX2	327	2QPRZ@2759|Eukaryota	2QPRZ@2759|Eukaryota	CFAP45	CFAP45
116.52	FAP45	W7XCX2	389	FAP45	W7XCX2	403	2QPRZ@2759|Eukaryota	2QPRZ@2759|Eukaryota	CFAP45	CFAP45
116.24	FAP45	W7XCX2	364	FAP45	W7XCX2	327	2QPRZ@2759|Eukaryota	2QPRZ@2759|Eukaryota	CFAP45	CFAP45
114.51	FAP45	W7XCX2	364	FAP45	W7XCX2	403	2QPRZ@2759|Eukaryota	2QPRZ@2759|Eukaryota	CFAP45	CFAP45
114.51	FAP45	W7XCX2	389	FAP45	W7XCX2	403	2QPRZ@2759|Eukaryota	2QPRZ@2759|Eukaryota	CFAP45	CFAP45
114.26	FAP45	W7XCX2	411	FAP45	W7XCX2	422	2QPRZ@2759|Eukaryota	2QPRZ@2759|Eukaryota	CFAP45	CFAP45
112.75	FAP45	W7XCX2	389	FAP45	W7XCX2	403	2QPRZ@2759|Eukaryota	2QPRZ@2759|Eukaryota	CFAP45	CFAP45
112.75	FAP45	W7XCX2	389	FAP45	W7XCX2	403	2QPRZ@2759|Eukaryota	2QPRZ@2759|Eukaryota	CFAP45	CFAP45
112.75	FAP45	W7XCX2	411	FAP45	W7XCX2	403	2QPRZ@2759|Eukaryota	2QPRZ@2759|Eukaryota	CFAP45	CFAP45
112.13	FAP45	W7XCX2	380	FAP45	W7XCX2	389	2QPRZ@2759|Eukaryota	2QPRZ@2759|Eukaryota	CFAP45	CFAP45
110.38	FAP45	W7XCX2	389	FAP45	W7XCX2	403	2QPRZ@2759|Eukaryota	2QPRZ@2759|Eukaryota	CFAP45	CFAP45
109.88	FAP45	W7XCX2	411	FAP45	W7XCX2	403	2QPRZ@2759|Eukaryota	2QPRZ@2759|Eukaryota	CFAP45	CFAP45
108.47	FAP45	W7XCX2	380	FAP45	W7XCX2	389	2QPRZ@2759|Eukaryota	2QPRZ@2759|Eukaryota	CFAP45	CFAP45
107.79	FAP45	W7XCX2	411	FAP45	W7XCX2	403	2QPRZ@2759|Eukaryota	2QPRZ@2759|Eukaryota	CFAP45	CFAP45
107.79	FAP45	W7XCX2	380	FAP45	W7XCX2	403	2QPRZ@2759|Eukaryota	2QPRZ@2759|Eukaryota	CFAP45	CFAP45
106.84	FAP45	W7XCX2	380	FAP45	W7XCX2	403	2QPRZ@2759|Eukaryota	2QPRZ@2759|Eukaryota	CFAP45	CFAP45
106.4	FAP45	W7XCX2	380	FAP45	W7XCX2	403	2QPRZ@2759|Eukaryota	2QPRZ@2759|Eukaryota	CFAP45	CFAP45
106.29	FAP45	W7XCX2	380	FAP45	W7XCX2	403	2QPRZ@2759|Eukaryota	2QPRZ@2759|Eukaryota	CFAP45	CFAP45
105.65	FAP45	W7XCX2	364	FAP45	W7XCX2	327	2QPRZ@2759|Eukaryota	2QPRZ@2759|Eukaryota	CFAP45	CFAP45
105.65	FAP45	W7XCX2	364	FAP45	W7XCX2	327	2QPRZ@2759|Eukaryota	2QPRZ@2759|Eukaryota	CFAP45	CFAP45
105.65	FAP45	W7XCX2	364	FAP45	W7XCX2	403	2QPRZ@2759|Eukaryota	2QPRZ@2759|Eukaryota	CFAP45	CFAP45
105.46	FAP45	W7XCX2	327	FAP45	W7XCX2	316	2QPRZ@2759|Eukaryota	2QPRZ@2759|Eukaryota	CFAP45	CFAP45
105.2	FAP45	W7XCX2	411	FAP45	W7XCX2	403	2QPRZ@2759|Eukaryota	2QPRZ@2759|Eukaryota	CFAP45	CFAP45
104.44	FAP45	W7XCX2	411	FAP45	W7XCX2	422	2QPRZ@2759|Eukaryota	2QPRZ@2759|Eukaryota	CFAP45	CFAP45
104.21	FAP45	W7XCX2	429	FAP45	W7XCX2	422	2QPRZ@2759|Eukaryota	2QPRZ@2759|Eukaryota	CFAP45	CFAP45
103.88	FAP45	W7XCX2	380	FAP45	W7XCX2	403	2QPRZ@2759|Eukaryota	2QPRZ@2759|Eukaryota	CFAP45	CFAP45
102.66	FAP45	W7XCX2	364	FAP45	W7XCX2	327	2QPRZ@2759|Eukaryota	2QPRZ@2759|Eukaryota	CFAP45	CFAP45
102.62	FAP45	W7XCX2	389	FAP45	W7XCX2	364	2QPRZ@2759|Eukaryota	2QPRZ@2759|Eukaryota	CFAP45	CFAP45
101.23	FAP45	W7XCX2	411	FAP45	W7XCX2	403	2QPRZ@2759|Eukaryota	2QPRZ@2759|Eukaryota	CFAP45	CFAP45
100.88	FAP45	W7XCX2	380	FAP45	W7XCX2	403	2QPRZ@2759|Eukaryota	2QPRZ@2759|Eukaryota	CFAP45	CFAP45
100.31	FAP45	W7XCX2	380	FAP45	W7XCX2	364	2QPRZ@2759|Eukaryota	2QPRZ@2759|Eukaryota	CFAP45	CFAP45
99.67	FAP45	W7XCX2	42	FAP45	W7XCX2	39	2QPRZ@2759|Eukaryota	2QPRZ@2759|Eukaryota	CFAP45	CFAP45
97.45	FAP45	W7XCX2	389	FAP45	W7XCX2	354	2QPRZ@2759|Eukaryota	2QPRZ@2759|Eukaryota	CFAP45	CFAP45
97	FAP45	W7XCX2	429	FAP45	W7XCX2	422	2QPRZ@2759|Eukaryota	2QPRZ@2759|Eukaryota	CFAP45	CFAP45
96.49	FAP45	W7XCX2	389	FAP45	W7XCX2	403	2QPRZ@2759|Eukaryota	2QPRZ@2759|Eukaryota	CFAP45	CFAP45
96.34	FAP45	W7XCX2	437	FAP45	W7XCX2	403	2QPRZ@2759|Eukaryota	2QPRZ@2759|Eukaryota	CFAP45	CFAP45
94.67	FAP45	W7XCX2	403	FAP45	W7XCX2	389	2QPRZ@2759|Eukaryota	2QPRZ@2759|Eukaryota	CFAP45	CFAP45
91.09	FAP45	W7XCX2	389	FAP45	W7XCX2	380	2QPRZ@2759|Eukaryota	2QPRZ@2759|Eukaryota	CFAP45	CFAP45
90.29	FAP45	W7XCX2	380	FAP45	W7XCX2	403	2QPRZ@2759|Eukaryota	2QPRZ@2759|Eukaryota	CFAP45	CFAP45
89.55	FAP45	W7XCX2	429	FAP45	W7XCX2	439	2QPRZ@2759|Eukaryota	2QPRZ@2759|Eukaryota	CFAP45	CFAP45
88.68	FAP45	W7XCX2	380	FAP45	W7XCX2	403	2QPRZ@2759|Eukaryota	2QPRZ@2759|Eukaryota	CFAP45	CFAP45
85.35	FAP45	W7XCX2	380	FAP45	W7XCX2	403	2QPRZ@2759|Eukaryota	2QPRZ@2759|Eukaryota	CFAP45	CFAP45
83	FAP45	W7XCX2	411	FAP45	W7XCX2	403	2QPRZ@2759|Eukaryota	2QPRZ@2759|Eukaryota	CFAP45	CFAP45
81	FAP45	W7XCX2	70	FAP45	W7XCX2	78	2QPRZ@2759|Eukaryota	2QPRZ@2759|Eukaryota	CFAP45	CFAP45
78.65	FAP45	W7XCX2	411	FAP45	W7XCX2	403	2QPRZ@2759|Eukaryota	2QPRZ@2759|Eukaryota	CFAP45	CFAP45
77.74	FAP45	W7XCX2	380	FAP45	W7XCX2	403	2QPRZ@2759|Eukaryota	2QPRZ@2759|Eukaryota	CFAP45	CFAP45
76.59	FAP45	W7XCX2	411	FAP45	W7XCX2	403	2QPRZ@2759|Eukaryota	2QPRZ@2759|Eukaryota	CFAP45	CFAP45
76.05	FAP45	W7XCX2	429	FAP45	W7XCX2	422	2QPRZ@2759|Eukaryota	2QPRZ@2759|Eukaryota	CFAP45	CFAP45
72.62	FAP45	W7XCX2	411	FAP45	W7XCX2	403	2QPRZ@2759|Eukaryota	2QPRZ@2759|Eukaryota	CFAP45	CFAP45
72.55	FAP45	W7XCX2	389	FAP45	W7XCX2	403	2QPRZ@2759|Eukaryota	2QPRZ@2759|Eukaryota	CFAP45	CFAP45
70.98	FAP45	W7XCX2	380	FAP45	W7XCX2	403	2QPRZ@2759|Eukaryota	2QPRZ@2759|Eukaryota	CFAP45	CFAP45
70.92	FAP45	W7XCX2	389	FAP45	W7XCX2	403	2QPRZ@2759|Eukaryota	2QPRZ@2759|Eukaryota	CFAP45	CFAP45
70.86	FAP45	W7XCX2	411	FAP45	W7XCX2	403	2QPRZ@2759|Eukaryota	2QPRZ@2759|Eukaryota	CFAP45	CFAP45
66.99	FAP45	W7XCX2	380	FAP45	W7XCX2	403	2QPRZ@2759|Eukaryota	2QPRZ@2759|Eukaryota	CFAP45	CFAP45
66.99	FAP45	W7XCX2	389	FAP45	W7XCX2	380	2QPRZ@2759|Eukaryota	2QPRZ@2759|Eukaryota	CFAP45	CFAP45
65.25	FAP45	W7XCX2	389	FAP45	W7XCX2	403	2QPRZ@2759|Eukaryota	2QPRZ@2759|Eukaryota	CFAP45	CFAP45
65.25	FAP45	W7XCX2	389	FAP45	W7XCX2	403	2QPRZ@2759|Eukaryota	2QPRZ@2759|Eukaryota	CFAP45	CFAP45
65.06	FAP45	W7XCX2	389	FAP45	W7XCX2	403	2QPRZ@2759|Eukaryota	2QPRZ@2759|Eukaryota	CFAP45	CFAP45
64.73	FAP45	W7XCX2	389	FAP45	W7XCX2	403	2QPRZ@2759|Eukaryota	2QPRZ@2759|Eukaryota	CFAP45	CFAP45
63.37	FAP45	W7XCX2	411	FAP45	W7XCX2	403	2QPRZ@2759|Eukaryota	2QPRZ@2759|Eukaryota	CFAP45	CFAP45
62.93	FAP45	W7XCX2	215	FAP45	W7XCX2	225	2QPRZ@2759|Eukaryota	2QPRZ@2759|Eukaryota	CFAP45	CFAP45
62.84	FAP45	W7XCX2	380	FAP45	W7XCX2	403	2QPRZ@2759|Eukaryota	2QPRZ@2759|Eukaryota	CFAP45	CFAP45
62.84	FAP45	W7XCX2	389	FAP45	W7XCX2	380	2QPRZ@2759|Eukaryota	2QPRZ@2759|Eukaryota	CFAP45	CFAP45
62.84	FAP45	W7XCX2	411	FAP45	W7XCX2	403	2QPRZ@2759|Eukaryota	2QPRZ@2759|Eukaryota	CFAP45	CFAP45
62.55	FAP45	W7XCX2	389	FAP45	W7XCX2	403	2QPRZ@2759|Eukaryota	2QPRZ@2759|Eukaryota	CFAP45	CFAP45
61.3	FAP45	W7XCX2	170	FAP45	W7XCX2	175	2QPRZ@2759|Eukaryota	2QPRZ@2759|Eukaryota	CFAP45	CFAP45
60.15	FAP45	W7XCX2	389	FAP45	W7XCX2	380	2QPRZ@2759|Eukaryota	2QPRZ@2759|Eukaryota	CFAP45	CFAP45
60.15	FAP45	W7XCX2	389	FAP45	W7XCX2	380	2QPRZ@2759|Eukaryota	2QPRZ@2759|Eukaryota	CFAP45	CFAP45
59.35	FAP45	W7XCX2	70	FAP45	W7XCX2	78	2QPRZ@2759|Eukaryota	2QPRZ@2759|Eukaryota	CFAP45	CFAP45
58.67	FAP45	W7XCX2	364	FAP45	W7XCX2	327	2QPRZ@2759|Eukaryota	2QPRZ@2759|Eukaryota	CFAP45	CFAP45
58.6	FAP45	W7XCX2	389	FAP45	W7XCX2	403	2QPRZ@2759|Eukaryota	2QPRZ@2759|Eukaryota	CFAP45	CFAP45
57.71	FAP45	W7XCX2	429	FAP45	W7XCX2	439	2QPRZ@2759|Eukaryota	2QPRZ@2759|Eukaryota	CFAP45	CFAP45
54.53	FAP45	W7XCX2	411	FAP45	W7XCX2	403	2QPRZ@2759|Eukaryota	2QPRZ@2759|Eukaryota	CFAP45	CFAP45
52.94	FAP45	W7XCX2	389	FAP45	W7XCX2	403	2QPRZ@2759|Eukaryota	2QPRZ@2759|Eukaryota	CFAP45	CFAP45
52.78	FAP45	W7XCX2	389	FAP45	W7XCX2	403	2QPRZ@2759|Eukaryota	2QPRZ@2759|Eukaryota	CFAP45	CFAP45
50.91	FAP45	W7XCX2	389	FAP45	W7XCX2	403	2QPRZ@2759|Eukaryota	2QPRZ@2759|Eukaryota	CFAP45	CFAP45
48.28	FAP45	W7XCX2	389	FAP45	W7XCX2	380	2QPRZ@2759|Eukaryota	2QPRZ@2759|Eukaryota	CFAP45	CFAP45
48.17	FAP45	W7XCX2	364	FAP45	W7XCX2	327	2QPRZ@2759|Eukaryota	2QPRZ@2759|Eukaryota	CFAP45	CFAP45
47.82	FAP45	W7XCX2	389	FAP45	W7XCX2	403	2QPRZ@2759|Eukaryota	2QPRZ@2759|Eukaryota	CFAP45	CFAP45
46.57	FAP45	W7XCX2	380	FAP45	W7XCX2	389	2QPRZ@2759|Eukaryota	2QPRZ@2759|Eukaryota	CFAP45	CFAP45
46.55	FAP45	W7XCX2	380	FAP45	W7XCX2	389	2QPRZ@2759|Eukaryota	2QPRZ@2759|Eukaryota	CFAP45	CFAP45
46.13	FAP45	W7XCX2	389	FAP45	W7XCX2	403	2QPRZ@2759|Eukaryota	2QPRZ@2759|Eukaryota	CFAP45	CFAP45
45.16	FAP45	W7XCX2	364	FAP45	W7XCX2	354	2QPRZ@2759|Eukaryota	2QPRZ@2759|Eukaryota	CFAP45	CFAP45
41.94	FAP45	W7XCX2	327	FAP45	W7XCX2	316	2QPRZ@2759|Eukaryota	2QPRZ@2759|Eukaryota	CFAP45	CFAP45
40.85	FAP45	W7XCX2	380	FAP45	W7XCX2	389	2QPRZ@2759|Eukaryota	2QPRZ@2759|Eukaryota	CFAP45	CFAP45
292.78	FAP45	W7XCX2	429	FAP45	W7XCX2	422	2QPRZ@2759|Eukaryota	2QPRZ@2759|Eukaryota	CFAP45	CFAP45
257.83	FAP45	W7XCX2	42	FAP45	W7XCX2	39	2QPRZ@2759|Eukaryota	2QPRZ@2759|Eukaryota	CFAP45	CFAP45
359.72	FAP45	W7XCX2	275	FAP45	W7XCX2	283	2QPRZ@2759|Eukaryota	2QPRZ@2759|Eukaryota	CFAP45	CFAP45
237.28	FAP45	W7XCX2	476	FAP45	W7XCX2	151	2QPRZ@2759|Eukaryota	2QPRZ@2759|Eukaryota	CFAP45	CFAP45
304.52	FAP45	W7XCX2	151	FAP45	W7XCX2	470	2QPRZ@2759|Eukaryota	2QPRZ@2759|Eukaryota	CFAP45	CFAP45
293.26	FAP45	W7XCX2	204	FAP45	W7XCX2	197	2QPRZ@2759|Eukaryota	2QPRZ@2759|Eukaryota	CFAP45	CFAP45
46.62	FAP45	W7XCX2	460	FAP45	W7XCX2	490	2QPRZ@2759|Eukaryota	2QPRZ@2759|Eukaryota	CFAP45	CFAP45
64.56	FAP45	W7XCX2	283	FAP45	W7XCX2	291	2QPRZ@2759|Eukaryota	2QPRZ@2759|Eukaryota	CFAP45	CFAP45
63.81	FAP45	W7XCX2	299	FAP45	W7XCX2	291	2QPRZ@2759|Eukaryota	2QPRZ@2759|Eukaryota	CFAP45	CFAP45
241.79	FAP45	W7XCX2	70	FAP45	W7XCX2	299	2QPRZ@2759|Eukaryota	2QPRZ@2759|Eukaryota	CFAP45	CFAP45
172.65	FAP45	W7XCX2	151	FAP45	W7XCX2	158	2QPRZ@2759|Eukaryota	2QPRZ@2759|Eukaryota	CFAP45	CFAP45
45.03	FAP45	W7XCX2	308	FAP45	W7XCX2	316	2QPRZ@2759|Eukaryota	2QPRZ@2759|Eukaryota	CFAP45	CFAP45
167.82	FAP45	W7XCX2	461	FAP45	W7XCX2	450	2QPRZ@2759|Eukaryota	2QPRZ@2759|Eukaryota	CFAP45	CFAP45
163.2	FAP45	W7XCX2	482	FAP45	W7XCX2	164	2QPRZ@2759|Eukaryota	2QPRZ@2759|Eukaryota	CFAP45	CFAP45
167.82	FAP45	W7XCX2	122	FAP45	W7XCX2	461	2QPRZ@2759|Eukaryota	2QPRZ@2759|Eukaryota	CFAP45	CFAP45
85.35	FAP45	W7XCX2	411	FAP45	W7XCX2	403	2QPRZ@2759|Eukaryota	2QPRZ@2759|Eukaryota	CFAP45	CFAP45
69.38	FAP45	W7XCX2	299	TUBB	Q24B92	359	2QPRZ@2759|Eukaryota	KOG1375@2759|Eukaryota	CFAP45	TUBB,TUBB2A,TUBB4B,TUBB4A,TUBB4B,TUBB2B,TUBB6,TUBB4B,TUBB1,TUBE1
339.83	FAP45	W7XCX2	288	TUBB	Q24B92	359	2QPRZ@2759|Eukaryota	KOG1375@2759|Eukaryota	CFAP45	TUBB,TUBB2A,TUBB4B,TUBB4A,TUBB4B,TUBB2B,TUBB6,TUBB4B,TUBB1,TUBE1
78.19	FAP45	W7XCX2	177	DNAAF1-4	I7M707	5	2QPRZ@2759|Eukaryota	KOG0531@2759|Eukaryota	CFAP45	PPP1R7,LRRC9,LRRC6,LRRIQ3,DNAL1,LRRIQ1,LRRC23,LRRCC1,LRRC46,LRRC49,LRRC61,CNTRL,LRRC48,DNAAF1,LRRC43,CEP97,LRRC56
78.19	FAP45	W7XCX2	177	DNAAF1-4	I7M707	5	2QPRZ@2759|Eukaryota	KOG0531@2759|Eukaryota	CFAP45	PPP1R7,LRRC9,LRRC6,LRRIQ3,DNAL1,LRRIQ1,LRRC23,LRRCC1,LRRC46,LRRC49,LRRC61,CNTRL,LRRC48,DNAAF1,LRRC43,CEP97,LRRC56
76.17	FAP45	W7XCX2	177	DNAAF1-4	I7M707	5	2QPRZ@2759|Eukaryota	KOG0531@2759|Eukaryota	CFAP45	PPP1R7,LRRC9,LRRC6,LRRIQ3,DNAL1,LRRIQ1,LRRC23,LRRCC1,LRRC46,LRRC49,LRRC61,CNTRL,LRRC48,DNAAF1,LRRC43,CEP97,LRRC56
72.73	FAP45	W7XCX2	177	DNAAF1-4	I7M707	4	2QPRZ@2759|Eukaryota	KOG0531@2759|Eukaryota	CFAP45	PPP1R7,LRRC9,LRRC6,LRRIQ3,DNAL1,LRRIQ1,LRRC23,LRRCC1,LRRC46,LRRC49,LRRC61,CNTRL,LRRC48,DNAAF1,LRRC43,CEP97,LRRC56
72.73	FAP45	W7XCX2	177	DNAAF1-4	I7M707	5	2QPRZ@2759|Eukaryota	KOG0531@2759|Eukaryota	CFAP45	PPP1R7,LRRC9,LRRC6,LRRIQ3,DNAL1,LRRIQ1,LRRC23,LRRCC1,LRRC46,LRRC49,LRRC61,CNTRL,LRRC48,DNAAF1,LRRC43,CEP97,LRRC56
72.73	FAP45	W7XCX2	177	DNAAF1-4	I7M707	4	2QPRZ@2759|Eukaryota	KOG0531@2759|Eukaryota	CFAP45	PPP1R7,LRRC9,LRRC6,LRRIQ3,DNAL1,LRRIQ1,LRRC23,LRRCC1,LRRC46,LRRC49,LRRC61,CNTRL,LRRC48,DNAAF1,LRRC43,CEP97,LRRC56
72.73	FAP45	W7XCX2	177	DNAAF1-4	I7M707	4	2QPRZ@2759|Eukaryota	KOG0531@2759|Eukaryota	CFAP45	PPP1R7,LRRC9,LRRC6,LRRIQ3,DNAL1,LRRIQ1,LRRC23,LRRCC1,LRRC46,LRRC49,LRRC61,CNTRL,LRRC48,DNAAF1,LRRC43,CEP97,LRRC56
61.26	FAP45	W7XCX2	177	DNAAF1-4	I7M707	5	2QPRZ@2759|Eukaryota	KOG0531@2759|Eukaryota	CFAP45	PPP1R7,LRRC9,LRRC6,LRRIQ3,DNAL1,LRRIQ1,LRRC23,LRRCC1,LRRC46,LRRC49,LRRC61,CNTRL,LRRC48,DNAAF1,LRRC43,CEP97,LRRC56
55.13	FAP45	W7XCX2	177	DNAAF1-4	I7M707	5	2QPRZ@2759|Eukaryota	KOG0531@2759|Eukaryota	CFAP45	PPP1R7,LRRC9,LRRC6,LRRIQ3,DNAL1,LRRIQ1,LRRC23,LRRCC1,LRRC46,LRRC49,LRRC61,CNTRL,LRRC48,DNAAF1,LRRC43,CEP97,LRRC56
47.92	FAP45	W7XCX2	177	DNAAF1-4	I7M707	4	2QPRZ@2759|Eukaryota	KOG0531@2759|Eukaryota	CFAP45	PPP1R7,LRRC9,LRRC6,LRRIQ3,DNAL1,LRRIQ1,LRRC23,LRRCC1,LRRC46,LRRC49,LRRC61,CNTRL,LRRC48,DNAAF1,LRRC43,CEP97,LRRC56
45.16	FAP45	W7XCX2	177	DNAAF1-4	I7M707	5	2QPRZ@2759|Eukaryota	KOG0531@2759|Eukaryota	CFAP45	PPP1R7,LRRC9,LRRC6,LRRIQ3,DNAL1,LRRIQ1,LRRC23,LRRCC1,LRRC46,LRRC49,LRRC61,CNTRL,LRRC48,DNAAF1,LRRC43,CEP97,LRRC56
78.19	FAP45	W7XCX2	177	I7M0R9	I7M0R9	262	2QPRZ@2759|Eukaryota	KOG1703@2759|Eukaryota	CFAP45	SYNPO2,SYNPO2L,LPXN,PDLIM2,PDLIM7,PDLIM1,PDLIM5,TGFB1I1,PDLIM3,PDLIM4,PXN,LDB3
72.73	FAP45	W7XCX2	177	I7M0R9	I7M0R9	261	2QPRZ@2759|Eukaryota	KOG1703@2759|Eukaryota	CFAP45	SYNPO2,SYNPO2L,LPXN,PDLIM2,PDLIM7,PDLIM1,PDLIM5,TGFB1I1,PDLIM3,PDLIM4,PXN,LDB3
70.86	FAP45	W7XCX2	177	I7M0R9	I7M0R9	262	2QPRZ@2759|Eukaryota	KOG1703@2759|Eukaryota	CFAP45	SYNPO2,SYNPO2L,LPXN,PDLIM2,PDLIM7,PDLIM1,PDLIM5,TGFB1I1,PDLIM3,PDLIM4,PXN,LDB3
66.56	FAP45	W7XCX2	177	I7M0R9	I7M0R9	262	2QPRZ@2759|Eukaryota	KOG1703@2759|Eukaryota	CFAP45	SYNPO2,SYNPO2L,LPXN,PDLIM2,PDLIM7,PDLIM1,PDLIM5,TGFB1I1,PDLIM3,PDLIM4,PXN,LDB3
65.44	FAP45	W7XCX2	177	I7M0R9	I7M0R9	262	2QPRZ@2759|Eukaryota	KOG1703@2759|Eukaryota	CFAP45	SYNPO2,SYNPO2L,LPXN,PDLIM2,PDLIM7,PDLIM1,PDLIM5,TGFB1I1,PDLIM3,PDLIM4,PXN,LDB3
52.68	FAP45	W7XCX2	177	I7M0R9	I7M0R9	262	2QPRZ@2759|Eukaryota	KOG1703@2759|Eukaryota	CFAP45	SYNPO2,SYNPO2L,LPXN,PDLIM2,PDLIM7,PDLIM1,PDLIM5,TGFB1I1,PDLIM3,PDLIM4,PXN,LDB3
51	FAP45	W7XCX2	177	I7M0R9	I7M0R9	262	2QPRZ@2759|Eukaryota	KOG1703@2759|Eukaryota	CFAP45	SYNPO2,SYNPO2L,LPXN,PDLIM2,PDLIM7,PDLIM1,PDLIM5,TGFB1I1,PDLIM3,PDLIM4,PXN,LDB3
45.16	FAP45	W7XCX2	62	DYH25	Q23WX6	543	2QPRZ@2759|Eukaryota	KOG3595@2759|Eukaryota	CFAP45	DNAH12,DNAH17,DNAH11,DNAH10,DNAH7,DNAH1,DNAH14,DNAH5,DYNC2H1,DYNC1H1,DNAH6,DNAH9,DNHD1,DNAH2,DNAH3,DNAH8
156.48	FAP45	W7XCX2	42	I7LU20	I7LU20	201	2QPRZ@2759|Eukaryota	2QT8E@2759|Eukaryota	CFAP45	ENKUR
92.54	I7M8Z0	I7M8Z0	2059	FAP45	W7XCX2	177		2QPRZ@2759|Eukaryota		CFAP45
47.63	Q22AR5	Q22AR5	219	FAP45	W7XCX2	94	2RPX4@2759|Eukaryota	2QPRZ@2759|Eukaryota		CFAP45
41.96	Q22AR5	Q22AR5	219	FAP45	W7XCX2	94	2RPX4@2759|Eukaryota	2QPRZ@2759|Eukaryota		CFAP45
111.63	Q22AR5	Q22AR5	219	Q22AR5	Q22AR5	225	2RPX4@2759|Eukaryota	2RPX4@2759|Eukaryota
41.98	EARS	I7MD81	475	FAP45	W7XCX2	403	KOG1147@2759|Eukaryota	2QPRZ@2759|Eukaryota		CFAP45
271.75	EARS	I7MD81	73	EARS	I7MD81	208	KOG1147@2759|Eukaryota	KOG1147@2759|Eukaryota
270.41	EARS	I7MD81	528	EARS	I7MD81	503	KOG1147@2759|Eukaryota	KOG1147@2759|Eukaryota
252.41	EARS	I7MD81	73	EARS	I7MD81	273	KOG1147@2759|Eukaryota	KOG1147@2759|Eukaryota
245.14	EARS	I7MD81	75	EARS	I7MD81	273	KOG1147@2759|Eukaryota	KOG1147@2759|Eukaryota
239.6	EARS	I7MD81	73	EARS	I7MD81	200	KOG1147@2759|Eukaryota	KOG1147@2759|Eukaryota
236.42	EARS	I7MD81	273	EARS	I7MD81	73	KOG1147@2759|Eukaryota	KOG1147@2759|Eukaryota
235.08	EARS	I7MD81	59	EARS	I7MD81	17	KOG1147@2759|Eukaryota	KOG1147@2759|Eukaryota
223.78	EARS	I7MD81	73	EARS	I7MD81	200	KOG1147@2759|Eukaryota	KOG1147@2759|Eukaryota
218.6	EARS	I7MD81	59	EARS	I7MD81	14	KOG1147@2759|Eukaryota	KOG1147@2759|Eukaryota
209.61	EARS	I7MD81	73	EARS	I7MD81	200	KOG1147@2759|Eukaryota	KOG1147@2759|Eukaryota
208.82	EARS	I7MD81	73	EARS	I7MD81	273	KOG1147@2759|Eukaryota	KOG1147@2759|Eukaryota
208.15	EARS	I7MD81	73	EARS	I7MD81	200	KOG1147@2759|Eukaryota	KOG1147@2759|Eukaryota
207.27	EARS	I7MD81	59	EARS	I7MD81	14	KOG1147@2759|Eukaryota	KOG1147@2759|Eukaryota
201.46	EARS	I7MD81	273	EARS	I7MD81	200	KOG1147@2759|Eukaryota	KOG1147@2759|Eukaryota
198.77	EARS	I7MD81	475	EARS	I7MD81	275	KOG1147@2759|Eukaryota	KOG1147@2759|Eukaryota
197.5	EARS	I7MD81	183	EARS	I7MD81	136	KOG1147@2759|Eukaryota	KOG1147@2759|Eukaryota
196.78	EARS	I7MD81	59	EARS	I7MD81	14	KOG1147@2759|Eukaryota	KOG1147@2759|Eukaryota
196.48	EARS	I7MD81	73	EARS	I7MD81	200	KOG1147@2759|Eukaryota	KOG1147@2759|Eukaryota
193.93	EARS	I7MD81	119	EARS	I7MD81	179	KOG1147@2759|Eukaryota	KOG1147@2759|Eukaryota
193.49	EARS	I7MD81	252	EARS	I7MD81	119	KOG1147@2759|Eukaryota	KOG1147@2759|Eukaryota
193.28	EARS	I7MD81	273	EARS	I7MD81	297	KOG1147@2759|Eukaryota	KOG1147@2759|Eukaryota
188.96	EARS	I7MD81	75	EARS	I7MD81	273	KOG1147@2759|Eukaryota	KOG1147@2759|Eukaryota
188.49	EARS	I7MD81	475	EARS	I7MD81	275	KOG1147@2759|Eukaryota	KOG1147@2759|Eukaryota
187.23	EARS	I7MD81	475	EARS	I7MD81	275	KOG1147@2759|Eukaryota	KOG1147@2759|Eukaryota
185.85	EARS	I7MD81	169	EARS	I7MD81	152	KOG1147@2759|Eukaryota	KOG1147@2759|Eukaryota
183.85	EARS	I7MD81	73	EARS	I7MD81	200	KOG1147@2759|Eukaryota	KOG1147@2759|Eukaryota
183.47	EARS	I7MD81	183	EARS	I7MD81	136	KOG1147@2759|Eukaryota	KOG1147@2759|Eukaryota
179.52	EARS	I7MD81	73	EARS	I7MD81	200	KOG1147@2759|Eukaryota	KOG1147@2759|Eukaryota
178.96	EARS	I7MD81	183	EARS	I7MD81	136	KOG1147@2759|Eukaryota	KOG1147@2759|Eukaryota
177.14	EARS	I7MD81	169	EARS	I7MD81	152	KOG1147@2759|Eukaryota	KOG1147@2759|Eukaryota
176.51	EARS	I7MD81	475	EARS	I7MD81	275	KOG1147@2759|Eukaryota	KOG1147@2759|Eukaryota
172.57	EARS	I7MD81	169	EARS	I7MD81	152	KOG1147@2759|Eukaryota	KOG1147@2759|Eukaryota
170.64	EARS	I7MD81	445	EARS	I7MD81	441	KOG1147@2759|Eukaryota	KOG1147@2759|Eukaryota
164.9	EARS	I7MD81	273	EARS	I7MD81	297	KOG1147@2759|Eukaryota	KOG1147@2759|Eukaryota
163.88	EARS	I7MD81	273	EARS	I7MD81	275	KOG1147@2759|Eukaryota	KOG1147@2759|Eukaryota
162.67	EARS	I7MD81	119	EARS	I7MD81	179	KOG1147@2759|Eukaryota	KOG1147@2759|Eukaryota
160.08	EARS	I7MD81	183	EARS	I7MD81	136	KOG1147@2759|Eukaryota	KOG1147@2759|Eukaryota
159.41	EARS	I7MD81	73	EARS	I7MD81	273	KOG1147@2759|Eukaryota	KOG1147@2759|Eukaryota
158.05	EARS	I7MD81	183	EARS	I7MD81	136	KOG1147@2759|Eukaryota	KOG1147@2759|Eukaryota
157.74	EARS	I7MD81	183	EARS	I7MD81	136	KOG1147@2759|Eukaryota	KOG1147@2759|Eukaryota
157.47	EARS	I7MD81	445	EARS	I7MD81	441	KOG1147@2759|Eukaryota	KOG1147@2759|Eukaryota
153.61	EARS	I7MD81	183	EARS	I7MD81	136	KOG1147@2759|Eukaryota	KOG1147@2759|Eukaryota
151.83	EARS	I7MD81	481	EARS	I7MD81	275	KOG1147@2759|Eukaryota	KOG1147@2759|Eukaryota
151.79	EARS	I7MD81	183	EARS	I7MD81	136	KOG1147@2759|Eukaryota	KOG1147@2759|Eukaryota
151.44	EARS	I7MD81	183	EARS	I7MD81	136	KOG1147@2759|Eukaryota	KOG1147@2759|Eukaryota
150.06	EARS	I7MD81	73	EARS	I7MD81	273	KOG1147@2759|Eukaryota	KOG1147@2759|Eukaryota
147.37	EARS	I7MD81	475	EARS	I7MD81	275	KOG1147@2759|Eukaryota	KOG1147@2759|Eukaryota
144.5	EARS	I7MD81	200	EARS	I7MD81	208	KOG1147@2759|Eukaryota	KOG1147@2759|Eukaryota
143.69	EARS	I7MD81	183	EARS	I7MD81	136	KOG1147@2759|Eukaryota	KOG1147@2759|Eukaryota
141.78	EARS	I7MD81	169	EARS	I7MD81	152	KOG1147@2759|Eukaryota	KOG1147@2759|Eukaryota
141.69	EARS	I7MD81	73	EARS	I7MD81	200	KOG1147@2759|Eukaryota	KOG1147@2759|Eukaryota
141.69	EARS	I7MD81	75	EARS	I7MD81	273	KOG1147@2759|Eukaryota	KOG1147@2759|Eukaryota
141.25	EARS	I7MD81	481	EARS	I7MD81	275	KOG1147@2759|Eukaryota	KOG1147@2759|Eukaryota
138.31	EARS	I7MD81	75	EARS	I7MD81	208	KOG1147@2759|Eukaryota	KOG1147@2759|Eukaryota
137.14	EARS	I7MD81	183	EARS	I7MD81	136	KOG1147@2759|Eukaryota	KOG1147@2759|Eukaryota
136.56	EARS	I7MD81	252	EARS	I7MD81	119	KOG1147@2759|Eukaryota	KOG1147@2759|Eukaryota
135.4	EARS	I7MD81	475	EARS	I7MD81	275	KOG1147@2759|Eukaryota	KOG1147@2759|Eukaryota
134.13	EARS	I7MD81	273	EARS	I7MD81	73	KOG1147@2759|Eukaryota	KOG1147@2759|Eukaryota
131.8	EARS	I7MD81	183	EARS	I7MD81	136	KOG1147@2759|Eukaryota	KOG1147@2759|Eukaryota
131.17	EARS	I7MD81	273	EARS	I7MD81	73	KOG1147@2759|Eukaryota	KOG1147@2759|Eukaryota
129.01	EARS	I7MD81	183	EARS	I7MD81	136	KOG1147@2759|Eukaryota	KOG1147@2759|Eukaryota
128.36	EARS	I7MD81	183	EARS	I7MD81	136	KOG1147@2759|Eukaryota	KOG1147@2759|Eukaryota
127.92	EARS	I7MD81	59	EARS	I7MD81	14	KOG1147@2759|Eukaryota	KOG1147@2759|Eukaryota
126.24	EARS	I7MD81	183	EARS	I7MD81	136	KOG1147@2759|Eukaryota	KOG1147@2759|Eukaryota
125.69	EARS	I7MD81	73	EARS	I7MD81	273	KOG1147@2759|Eukaryota	KOG1147@2759|Eukaryota
125.62	EARS	I7MD81	183	EARS	I7MD81	136	KOG1147@2759|Eukaryota	KOG1147@2759|Eukaryota
124.23	EARS	I7MD81	273	EARS	I7MD81	297	KOG1147@2759|Eukaryota	KOG1147@2759|Eukaryota
124.04	EARS	I7MD81	183	EARS	I7MD81	136	KOG1147@2759|Eukaryota	KOG1147@2759|Eukaryota
123.46	EARS	I7MD81	183	EARS	I7MD81	136	KOG1147@2759|Eukaryota	KOG1147@2759|Eukaryota
119.75	EARS	I7MD81	73	EARS	I7MD81	200	KOG1147@2759|Eukaryota	KOG1147@2759|Eukaryota
116.03	EARS	I7MD81	273	EARS	I7MD81	200	KOG1147@2759|Eukaryota	KOG1147@2759|Eukaryota
113.71	EARS	I7MD81	183	EARS	I7MD81	136	KOG1147@2759|Eukaryota	KOG1147@2759|Eukaryota
113.66	EARS	I7MD81	183	EARS	I7MD81	136	KOG1147@2759|Eukaryota	KOG1147@2759|Eukaryota
110.07	EARS	I7MD81	169	EARS	I7MD81	152	KOG1147@2759|Eukaryota	KOG1147@2759|Eukaryota
106.31	EARS	I7MD81	183	EARS	I7MD81	136	KOG1147@2759|Eukaryota	KOG1147@2759|Eukaryota
100.69	EARS	I7MD81	183	EARS	I7MD81	136	KOG1147@2759|Eukaryota	KOG1147@2759|Eukaryota
96.18	EARS	I7MD81	75	EARS	I7MD81	208	KOG1147@2759|Eukaryota	KOG1147@2759|Eukaryota
94.86	EARS	I7MD81	183	EARS	I7MD81	136	KOG1147@2759|Eukaryota	KOG1147@2759|Eukaryota
90.91	EARS	I7MD81	183	EARS	I7MD81	136	KOG1147@2759|Eukaryota	KOG1147@2759|Eukaryota
90.65	EARS	I7MD81	59	EARS	I7MD81	14	KOG1147@2759|Eukaryota	KOG1147@2759|Eukaryota
90.16	EARS	I7MD81	183	EARS	I7MD81	136	KOG1147@2759|Eukaryota	KOG1147@2759|Eukaryota
89.37	EARS	I7MD81	73	EARS	I7MD81	208	KOG1147@2759|Eukaryota	KOG1147@2759|Eukaryota
89.04	EARS	I7MD81	183	EARS	I7MD81	136	KOG1147@2759|Eukaryota	KOG1147@2759|Eukaryota
88.5	EARS	I7MD81	73	EARS	I7MD81	200	KOG1147@2759|Eukaryota	KOG1147@2759|Eukaryota
87.36	EARS	I7MD81	59	EARS	I7MD81	14	KOG1147@2759|Eukaryota	KOG1147@2759|Eukaryota
87.36	EARS	I7MD81	59	EARS	I7MD81	14	KOG1147@2759|Eukaryota	KOG1147@2759|Eukaryota
85.35	EARS	I7MD81	402	EARS	I7MD81	415	KOG1147@2759|Eukaryota	KOG1147@2759|Eukaryota
83.86	EARS	I7MD81	488	EARS	I7MD81	283	KOG1147@2759|Eukaryota	KOG1147@2759|Eukaryota
81.63	EARS	I7MD81	73	EARS	I7MD81	273	KOG1147@2759|Eukaryota	KOG1147@2759|Eukaryota
80.75	EARS	I7MD81	183	EARS	I7MD81	136	KOG1147@2759|Eukaryota	KOG1147@2759|Eukaryota
79.12	EARS	I7MD81	169	EARS	I7MD81	152	KOG1147@2759|Eukaryota	KOG1147@2759|Eukaryota
78.79	EARS	I7MD81	119	EARS	I7MD81	179	KOG1147@2759|Eukaryota	KOG1147@2759|Eukaryota
76.85	EARS	I7MD81	75	EARS	I7MD81	273	KOG1147@2759|Eukaryota	KOG1147@2759|Eukaryota
72.33	EARS	I7MD81	297	EARS	I7MD81	273	KOG1147@2759|Eukaryota	KOG1147@2759|Eukaryota
72	EARS	I7MD81	73	EARS	I7MD81	200	KOG1147@2759|Eukaryota	KOG1147@2759|Eukaryota
69.95	EARS	I7MD81	351	EARS	I7MD81	421	KOG1147@2759|Eukaryota	KOG1147@2759|Eukaryota
66.6	EARS	I7MD81	402	EARS	I7MD81	415	KOG1147@2759|Eukaryota	KOG1147@2759|Eukaryota
62.39	EARS	I7MD81	119	EARS	I7MD81	179	KOG1147@2759|Eukaryota	KOG1147@2759|Eukaryota
60.52	EARS	I7MD81	183	EARS	I7MD81	136	KOG1147@2759|Eukaryota	KOG1147@2759|Eukaryota
57.59	EARS	I7MD81	59	EARS	I7MD81	14	KOG1147@2759|Eukaryota	KOG1147@2759|Eukaryota
52	EARS	I7MD81	152	EARS	I7MD81	116	KOG1147@2759|Eukaryota	KOG1147@2759|Eukaryota
49.54	EARS	I7MD81	119	EARS	I7MD81	179	KOG1147@2759|Eukaryota	KOG1147@2759|Eukaryota
46.61	EARS	I7MD81	183	EARS	I7MD81	136	KOG1147@2759|Eukaryota	KOG1147@2759|Eukaryota
46.61	EARS	I7MD81	183	EARS	I7MD81	136	KOG1147@2759|Eukaryota	KOG1147@2759|Eukaryota
46.35	EARS	I7MD81	481	EARS	I7MD81	282	KOG1147@2759|Eukaryota	KOG1147@2759|Eukaryota
45.36	EARS	I7MD81	297	EARS	I7MD81	273	KOG1147@2759|Eukaryota	KOG1147@2759|Eukaryota
43.31	EARS	I7MD81	183	EARS	I7MD81	136	KOG1147@2759|Eukaryota	KOG1147@2759|Eukaryota
42.74	EARS	I7MD81	183	EARS	I7MD81	136	KOG1147@2759|Eukaryota	KOG1147@2759|Eukaryota
42.39	EARS	I7MD81	183	EARS	I7MD81	136	KOG1147@2759|Eukaryota	KOG1147@2759|Eukaryota
40.95	EARS	I7MD81	73	EARS	I7MD81	200	KOG1147@2759|Eukaryota	KOG1147@2759|Eukaryota
145.18	EARS	I7MD81	183	EARS	I7MD81	136	KOG1147@2759|Eukaryota	KOG1147@2759|Eukaryota
115.78	EARS	I7MD81	24	Q22HF2	Q22HF2	427	KOG1147@2759|Eukaryota
52	EARS	I7MD81	445	FARS	I7MF63	220	KOG1147@2759|Eukaryota	KOG2784@2759|Eukaryota		FARSA
40.04	EARS	I7MD81	445	FARS	I7MF63	220	KOG1147@2759|Eukaryota	KOG2784@2759|Eukaryota		FARSA
183.89	TUBA	I7M9N6	370	FAP45	W7XCX2	422	KOG1376@2759|Eukaryota	2QPRZ@2759|Eukaryota	TUBA4A,TUBA8,TUBA3D,TUBA3D,TUBA1B,TUBA1C,TUBA1A,TUBA1C,TUBA3D,TUBAL3	CFAP45
300.51	TUBA	I7M9N6	370	FAP45	W7XCX2	364	KOG1376@2759|Eukaryota	2QPRZ@2759|Eukaryota	TUBA4A,TUBA8,TUBA3D,TUBA3D,TUBA1B,TUBA1C,TUBA1A,TUBA1C,TUBA3D,TUBAL3	CFAP45
121.61	TUBA	I7M9N6	370	FAP45	W7XCX2	308	KOG1376@2759|Eukaryota	2QPRZ@2759|Eukaryota	TUBA4A,TUBA8,TUBA3D,TUBA3D,TUBA1B,TUBA1C,TUBA1A,TUBA1C,TUBA3D,TUBAL3	CFAP45
285.79	TUBA	I7M9N6	370	FAP45	W7XCX2	209	KOG1376@2759|Eukaryota	2QPRZ@2759|Eukaryota	TUBA4A,TUBA8,TUBA3D,TUBA3D,TUBA1B,TUBA1C,TUBA1A,TUBA1C,TUBA3D,TUBAL3	CFAP45
287.58	TUBA	I7M9N6	370	FAP45	W7XCX2	429	KOG1376@2759|Eukaryota	2QPRZ@2759|Eukaryota	TUBA4A,TUBA8,TUBA3D,TUBA3D,TUBA1B,TUBA1C,TUBA1A,TUBA1C,TUBA3D,TUBAL3	CFAP45
115.74	TUBA	I7M9N6	370	FAP45	W7XCX2	314	KOG1376@2759|Eukaryota	2QPRZ@2759|Eukaryota	TUBA4A,TUBA8,TUBA3D,TUBA3D,TUBA1B,TUBA1C,TUBA1A,TUBA1C,TUBA3D,TUBAL3	CFAP45
63.65	TUBA	I7M9N6	370	I7MKN3	I7MKN3	284	KOG1376@2759|Eukaryota	2SNNQ@2759|Eukaryota	TUBA4A,TUBA8,TUBA3D,TUBA3D,TUBA1B,TUBA1C,TUBA1A,TUBA1C,TUBA3D,TUBAL3
145.92	TUBA	I7M9N6	112	I7MKN3	I7MKN3	265	KOG1376@2759|Eukaryota	2SNNQ@2759|Eukaryota	TUBA4A,TUBA8,TUBA3D,TUBA3D,TUBA1B,TUBA1C,TUBA1A,TUBA1C,TUBA3D,TUBAL3
269.28	TUBA	I7M9N6	370	I7MJ59	I7MJ59	486	KOG1376@2759|Eukaryota	2SNAN@2759|Eukaryota	TUBA4A,TUBA8,TUBA3D,TUBA3D,TUBA1B,TUBA1C,TUBA1A,TUBA1C,TUBA3D,TUBAL3
72.43	TUBA	I7M9N6	370	I7MJ59	I7MJ59	602	KOG1376@2759|Eukaryota	2SNAN@2759|Eukaryota	TUBA4A,TUBA8,TUBA3D,TUBA3D,TUBA1B,TUBA1C,TUBA1A,TUBA1C,TUBA3D,TUBAL3
191.1	TUBA	I7M9N6	370	I7MJ59	I7MJ59	294	KOG1376@2759|Eukaryota	2SNAN@2759|Eukaryota	TUBA4A,TUBA8,TUBA3D,TUBA3D,TUBA1B,TUBA1C,TUBA1A,TUBA1C,TUBA3D,TUBAL3
205.52	TUBA	I7M9N6	370	I7MJ59	I7MJ59	412	KOG1376@2759|Eukaryota	2SNAN@2759|Eukaryota	TUBA4A,TUBA8,TUBA3D,TUBA3D,TUBA1B,TUBA1C,TUBA1A,TUBA1C,TUBA3D,TUBAL3
285.85	TUBA	I7M9N6	370	I7MJ59	I7MJ59	362	KOG1376@2759|Eukaryota	2SNAN@2759|Eukaryota	TUBA4A,TUBA8,TUBA3D,TUBA3D,TUBA1B,TUBA1C,TUBA1A,TUBA1C,TUBA3D,TUBAL3
271.66	TUBA	I7M9N6	370	I7MJ59	I7MJ59	414	KOG1376@2759|Eukaryota	2SNAN@2759|Eukaryota	TUBA4A,TUBA8,TUBA3D,TUBA3D,TUBA1B,TUBA1C,TUBA1A,TUBA1C,TUBA3D,TUBAL3
226.4	TUBA	I7M9N6	370	FAp115	Q23KF9	544	KOG1376@2759|Eukaryota	2QRVM@2759|Eukaryota	TUBA4A,TUBA8,TUBA3D,TUBA3D,TUBA1B,TUBA1C,TUBA1A,TUBA1C,TUBA3D,TUBAL3
57.84	TUBA	I7M9N6	370	FAp115	Q23KF9	492	KOG1376@2759|Eukaryota	2QRVM@2759|Eukaryota	TUBA4A,TUBA8,TUBA3D,TUBA3D,TUBA1B,TUBA1C,TUBA1A,TUBA1C,TUBA3D,TUBAL3
304.32	TUBA	I7M9N6	370	FAp115	Q23KF9	910	KOG1376@2759|Eukaryota	2QRVM@2759|Eukaryota	TUBA4A,TUBA8,TUBA3D,TUBA3D,TUBA1B,TUBA1C,TUBA1A,TUBA1C,TUBA3D,TUBAL3
46.57	TUBA	I7M9N6	96	CDC27	I7M395	395	KOG1376@2759|Eukaryota	KOG4626@2759|Eukaryota	TUBA4A,TUBA8,TUBA3D,TUBA3D,TUBA1B,TUBA1C,TUBA1A,TUBA1C,TUBA3D,TUBAL3	TTC13
496.35	TUBA	I7M9N6	96	TUBB	Q24B92	324	KOG1376@2759|Eukaryota	KOG1375@2759|Eukaryota	TUBA4A,TUBA8,TUBA3D,TUBA3D,TUBA1B,TUBA1C,TUBA1A,TUBA1C,TUBA3D,TUBAL3	TUBB,TUBB2A,TUBB4B,TUBB4A,TUBB4B,TUBB2B,TUBB6,TUBB4B,TUBB1,TUBE1
415.6	TUBA	I7M9N6	304	TUBB	Q24B92	324	KOG1376@2759|Eukaryota	KOG1375@2759|Eukaryota	TUBA4A,TUBA8,TUBA3D,TUBA3D,TUBA1B,TUBA1C,TUBA1A,TUBA1C,TUBA3D,TUBAL3	TUBB,TUBB2A,TUBB4B,TUBB4A,TUBB4B,TUBB2B,TUBB6,TUBB4B,TUBB1,TUBE1
41.57	TUBA	I7M9N6	370	I7MJK3	I7MJK3	182	KOG1376@2759|Eukaryota		TUBA4A,TUBA8,TUBA3D,TUBA3D,TUBA1B,TUBA1C,TUBA1A,TUBA1C,TUBA3D,TUBAL3
117.04	TUBA	I7M9N6	401	Q23DV1	Q23DV1	102	KOG1376@2759|Eukaryota	2SQFH@2759|Eukaryota	TUBA4A,TUBA8,TUBA3D,TUBA3D,TUBA1B,TUBA1C,TUBA1A,TUBA1C,TUBA3D,TUBAL3
305.94	TUBA	I7M9N6	311	TUBA	I7M9N6	336	KOG1376@2759|Eukaryota	KOG1376@2759|Eukaryota	TUBA4A,TUBA8,TUBA3D,TUBA3D,TUBA1B,TUBA1C,TUBA1A,TUBA1C,TUBA3D,TUBAL3	TUBA4A,TUBA8,TUBA3D,TUBA3D,TUBA1B,TUBA1C,TUBA1A,TUBA1C,TUBA3D,TUBAL3
304.93	TUBA	I7M9N6	112	TUBA	I7M9N6	401	KOG1376@2759|Eukaryota	KOG1376@2759|Eukaryota	TUBA4A,TUBA8,TUBA3D,TUBA3D,TUBA1B,TUBA1C,TUBA1A,TUBA1C,TUBA3D,TUBAL3	TUBA4A,TUBA8,TUBA3D,TUBA3D,TUBA1B,TUBA1C,TUBA1A,TUBA1C,TUBA3D,TUBAL3
299.18	TUBA	I7M9N6	311	TUBA	I7M9N6	336	KOG1376@2759|Eukaryota	KOG1376@2759|Eukaryota	TUBA4A,TUBA8,TUBA3D,TUBA3D,TUBA1B,TUBA1C,TUBA1A,TUBA1C,TUBA3D,TUBAL3	TUBA4A,TUBA8,TUBA3D,TUBA3D,TUBA1B,TUBA1C,TUBA1A,TUBA1C,TUBA3D,TUBAL3
287.28	TUBA	I7M9N6	311	TUBA	I7M9N6	336	KOG1376@2759|Eukaryota	KOG1376@2759|Eukaryota	TUBA4A,TUBA8,TUBA3D,TUBA3D,TUBA1B,TUBA1C,TUBA1A,TUBA1C,TUBA3D,TUBAL3	TUBA4A,TUBA8,TUBA3D,TUBA3D,TUBA1B,TUBA1C,TUBA1A,TUBA1C,TUBA3D,TUBAL3
286.82	TUBA	I7M9N6	311	TUBA	I7M9N6	336	KOG1376@2759|Eukaryota	KOG1376@2759|Eukaryota	TUBA4A,TUBA8,TUBA3D,TUBA3D,TUBA1B,TUBA1C,TUBA1A,TUBA1C,TUBA3D,TUBAL3	TUBA4A,TUBA8,TUBA3D,TUBA3D,TUBA1B,TUBA1C,TUBA1A,TUBA1C,TUBA3D,TUBAL3
282.2	TUBA	I7M9N6	311	TUBA	I7M9N6	336	KOG1376@2759|Eukaryota	KOG1376@2759|Eukaryota	TUBA4A,TUBA8,TUBA3D,TUBA3D,TUBA1B,TUBA1C,TUBA1A,TUBA1C,TUBA3D,TUBAL3	TUBA4A,TUBA8,TUBA3D,TUBA3D,TUBA1B,TUBA1C,TUBA1A,TUBA1C,TUBA3D,TUBAL3
257.2	TUBA	I7M9N6	311	TUBA	I7M9N6	336	KOG1376@2759|Eukaryota	KOG1376@2759|Eukaryota	TUBA4A,TUBA8,TUBA3D,TUBA3D,TUBA1B,TUBA1C,TUBA1A,TUBA1C,TUBA3D,TUBAL3	TUBA4A,TUBA8,TUBA3D,TUBA3D,TUBA1B,TUBA1C,TUBA1A,TUBA1C,TUBA3D,TUBAL3
255.97	TUBA	I7M9N6	311	TUBA	I7M9N6	336	KOG1376@2759|Eukaryota	KOG1376@2759|Eukaryota	TUBA4A,TUBA8,TUBA3D,TUBA3D,TUBA1B,TUBA1C,TUBA1A,TUBA1C,TUBA3D,TUBAL3	TUBA4A,TUBA8,TUBA3D,TUBA3D,TUBA1B,TUBA1C,TUBA1A,TUBA1C,TUBA3D,TUBAL3
247.19	TUBA	I7M9N6	311	TUBA	I7M9N6	336	KOG1376@2759|Eukaryota	KOG1376@2759|Eukaryota	TUBA4A,TUBA8,TUBA3D,TUBA3D,TUBA1B,TUBA1C,TUBA1A,TUBA1C,TUBA3D,TUBAL3	TUBA4A,TUBA8,TUBA3D,TUBA3D,TUBA1B,TUBA1C,TUBA1A,TUBA1C,TUBA3D,TUBAL3
245.85	TUBA	I7M9N6	311	TUBA	I7M9N6	336	KOG1376@2759|Eukaryota	KOG1376@2759|Eukaryota	TUBA4A,TUBA8,TUBA3D,TUBA3D,TUBA1B,TUBA1C,TUBA1A,TUBA1C,TUBA3D,TUBAL3	TUBA4A,TUBA8,TUBA3D,TUBA3D,TUBA1B,TUBA1C,TUBA1A,TUBA1C,TUBA3D,TUBAL3
245.85	TUBA	I7M9N6	311	TUBA	I7M9N6	336	KOG1376@2759|Eukaryota	KOG1376@2759|Eukaryota	TUBA4A,TUBA8,TUBA3D,TUBA3D,TUBA1B,TUBA1C,TUBA1A,TUBA1C,TUBA3D,TUBAL3	TUBA4A,TUBA8,TUBA3D,TUBA3D,TUBA1B,TUBA1C,TUBA1A,TUBA1C,TUBA3D,TUBAL3
245.83	TUBA	I7M9N6	311	TUBA	I7M9N6	336	KOG1376@2759|Eukaryota	KOG1376@2759|Eukaryota	TUBA4A,TUBA8,TUBA3D,TUBA3D,TUBA1B,TUBA1C,TUBA1A,TUBA1C,TUBA3D,TUBAL3	TUBA4A,TUBA8,TUBA3D,TUBA3D,TUBA1B,TUBA1C,TUBA1A,TUBA1C,TUBA3D,TUBAL3
245.83	TUBA	I7M9N6	311	TUBA	I7M9N6	336	KOG1376@2759|Eukaryota	KOG1376@2759|Eukaryota	TUBA4A,TUBA8,TUBA3D,TUBA3D,TUBA1B,TUBA1C,TUBA1A,TUBA1C,TUBA3D,TUBAL3	TUBA4A,TUBA8,TUBA3D,TUBA3D,TUBA1B,TUBA1C,TUBA1A,TUBA1C,TUBA3D,TUBAL3
244.97	TUBA	I7M9N6	311	TUBA	I7M9N6	336	KOG1376@2759|Eukaryota	KOG1376@2759|Eukaryota	TUBA4A,TUBA8,TUBA3D,TUBA3D,TUBA1B,TUBA1C,TUBA1A,TUBA1C,TUBA3D,TUBAL3	TUBA4A,TUBA8,TUBA3D,TUBA3D,TUBA1B,TUBA1C,TUBA1A,TUBA1C,TUBA3D,TUBAL3
240.44	TUBA	I7M9N6	311	TUBA	I7M9N6	336	KOG1376@2759|Eukaryota	KOG1376@2759|Eukaryota	TUBA4A,TUBA8,TUBA3D,TUBA3D,TUBA1B,TUBA1C,TUBA1A,TUBA1C,TUBA3D,TUBAL3	TUBA4A,TUBA8,TUBA3D,TUBA3D,TUBA1B,TUBA1C,TUBA1A,TUBA1C,TUBA3D,TUBAL3
238.86	TUBA	I7M9N6	311	TUBA	I7M9N6	394	KOG1376@2759|Eukaryota	KOG1376@2759|Eukaryota	TUBA4A,TUBA8,TUBA3D,TUBA3D,TUBA1B,TUBA1C,TUBA1A,TUBA1C,TUBA3D,TUBAL3	TUBA4A,TUBA8,TUBA3D,TUBA3D,TUBA1B,TUBA1C,TUBA1A,TUBA1C,TUBA3D,TUBAL3
236.11	TUBA	I7M9N6	311	TUBA	I7M9N6	336	KOG1376@2759|Eukaryota	KOG1376@2759|Eukaryota	TUBA4A,TUBA8,TUBA3D,TUBA3D,TUBA1B,TUBA1C,TUBA1A,TUBA1C,TUBA3D,TUBAL3	TUBA4A,TUBA8,TUBA3D,TUBA3D,TUBA1B,TUBA1C,TUBA1A,TUBA1C,TUBA3D,TUBAL3
234.58	TUBA	I7M9N6	311	TUBA	I7M9N6	336	KOG1376@2759|Eukaryota	KOG1376@2759|Eukaryota	TUBA4A,TUBA8,TUBA3D,TUBA3D,TUBA1B,TUBA1C,TUBA1A,TUBA1C,TUBA3D,TUBAL3	TUBA4A,TUBA8,TUBA3D,TUBA3D,TUBA1B,TUBA1C,TUBA1A,TUBA1C,TUBA3D,TUBAL3
234.52	TUBA	I7M9N6	311	TUBA	I7M9N6	336	KOG1376@2759|Eukaryota	KOG1376@2759|Eukaryota	TUBA4A,TUBA8,TUBA3D,TUBA3D,TUBA1B,TUBA1C,TUBA1A,TUBA1C,TUBA3D,TUBAL3	TUBA4A,TUBA8,TUBA3D,TUBA3D,TUBA1B,TUBA1C,TUBA1A,TUBA1C,TUBA3D,TUBAL3
231.69	TUBA	I7M9N6	112	TUBA	I7M9N6	401	KOG1376@2759|Eukaryota	KOG1376@2759|Eukaryota	TUBA4A,TUBA8,TUBA3D,TUBA3D,TUBA1B,TUBA1C,TUBA1A,TUBA1C,TUBA3D,TUBAL3	TUBA4A,TUBA8,TUBA3D,TUBA3D,TUBA1B,TUBA1C,TUBA1A,TUBA1C,TUBA3D,TUBAL3
231.22	TUBA	I7M9N6	96	TUBA	I7M9N6	112	KOG1376@2759|Eukaryota	KOG1376@2759|Eukaryota	TUBA4A,TUBA8,TUBA3D,TUBA3D,TUBA1B,TUBA1C,TUBA1A,TUBA1C,TUBA3D,TUBAL3	TUBA4A,TUBA8,TUBA3D,TUBA3D,TUBA1B,TUBA1C,TUBA1A,TUBA1C,TUBA3D,TUBAL3
231.22	TUBA	I7M9N6	96	TUBA	I7M9N6	112	KOG1376@2759|Eukaryota	KOG1376@2759|Eukaryota	TUBA4A,TUBA8,TUBA3D,TUBA3D,TUBA1B,TUBA1C,TUBA1A,TUBA1C,TUBA3D,TUBAL3	TUBA4A,TUBA8,TUBA3D,TUBA3D,TUBA1B,TUBA1C,TUBA1A,TUBA1C,TUBA3D,TUBAL3
230.24	TUBA	I7M9N6	311	TUBA	I7M9N6	336	KOG1376@2759|Eukaryota	KOG1376@2759|Eukaryota	TUBA4A,TUBA8,TUBA3D,TUBA3D,TUBA1B,TUBA1C,TUBA1A,TUBA1C,TUBA3D,TUBAL3	TUBA4A,TUBA8,TUBA3D,TUBA3D,TUBA1B,TUBA1C,TUBA1A,TUBA1C,TUBA3D,TUBAL3
229.37	TUBA	I7M9N6	311	TUBA	I7M9N6	336	KOG1376@2759|Eukaryota	KOG1376@2759|Eukaryota	TUBA4A,TUBA8,TUBA3D,TUBA3D,TUBA1B,TUBA1C,TUBA1A,TUBA1C,TUBA3D,TUBAL3	TUBA4A,TUBA8,TUBA3D,TUBA3D,TUBA1B,TUBA1C,TUBA1A,TUBA1C,TUBA3D,TUBAL3
227.1	TUBA	I7M9N6	311	TUBA	I7M9N6	336	KOG1376@2759|Eukaryota	KOG1376@2759|Eukaryota	TUBA4A,TUBA8,TUBA3D,TUBA3D,TUBA1B,TUBA1C,TUBA1A,TUBA1C,TUBA3D,TUBAL3	TUBA4A,TUBA8,TUBA3D,TUBA3D,TUBA1B,TUBA1C,TUBA1A,TUBA1C,TUBA3D,TUBAL3
227.1	TUBA	I7M9N6	311	TUBA	I7M9N6	336	KOG1376@2759|Eukaryota	KOG1376@2759|Eukaryota	TUBA4A,TUBA8,TUBA3D,TUBA3D,TUBA1B,TUBA1C,TUBA1A,TUBA1C,TUBA3D,TUBAL3	TUBA4A,TUBA8,TUBA3D,TUBA3D,TUBA1B,TUBA1C,TUBA1A,TUBA1C,TUBA3D,TUBAL3
226.51	TUBA	I7M9N6	112	TUBA	I7M9N6	401	KOG1376@2759|Eukaryota	KOG1376@2759|Eukaryota	TUBA4A,TUBA8,TUBA3D,TUBA3D,TUBA1B,TUBA1C,TUBA1A,TUBA1C,TUBA3D,TUBAL3	TUBA4A,TUBA8,TUBA3D,TUBA3D,TUBA1B,TUBA1C,TUBA1A,TUBA1C,TUBA3D,TUBAL3
225.1	TUBA	I7M9N6	311	TUBA	I7M9N6	336	KOG1376@2759|Eukaryota	KOG1376@2759|Eukaryota	TUBA4A,TUBA8,TUBA3D,TUBA3D,TUBA1B,TUBA1C,TUBA1A,TUBA1C,TUBA3D,TUBAL3	TUBA4A,TUBA8,TUBA3D,TUBA3D,TUBA1B,TUBA1C,TUBA1A,TUBA1C,TUBA3D,TUBAL3
224.01	TUBA	I7M9N6	311	TUBA	I7M9N6	336	KOG1376@2759|Eukaryota	KOG1376@2759|Eukaryota	TUBA4A,TUBA8,TUBA3D,TUBA3D,TUBA1B,TUBA1C,TUBA1A,TUBA1C,TUBA3D,TUBAL3	TUBA4A,TUBA8,TUBA3D,TUBA3D,TUBA1B,TUBA1C,TUBA1A,TUBA1C,TUBA3D,TUBAL3
223.55	TUBA	I7M9N6	311	TUBA	I7M9N6	336	KOG1376@2759|Eukaryota	KOG1376@2759|Eukaryota	TUBA4A,TUBA8,TUBA3D,TUBA3D,TUBA1B,TUBA1C,TUBA1A,TUBA1C,TUBA3D,TUBAL3	TUBA4A,TUBA8,TUBA3D,TUBA3D,TUBA1B,TUBA1C,TUBA1A,TUBA1C,TUBA3D,TUBAL3
222.81	TUBA	I7M9N6	96	TUBA	I7M9N6	112	KOG1376@2759|Eukaryota	KOG1376@2759|Eukaryota	TUBA4A,TUBA8,TUBA3D,TUBA3D,TUBA1B,TUBA1C,TUBA1A,TUBA1C,TUBA3D,TUBAL3	TUBA4A,TUBA8,TUBA3D,TUBA3D,TUBA1B,TUBA1C,TUBA1A,TUBA1C,TUBA3D,TUBAL3
221.61	TUBA	I7M9N6	311	TUBA	I7M9N6	336	KOG1376@2759|Eukaryota	KOG1376@2759|Eukaryota	TUBA4A,TUBA8,TUBA3D,TUBA3D,TUBA1B,TUBA1C,TUBA1A,TUBA1C,TUBA3D,TUBAL3	TUBA4A,TUBA8,TUBA3D,TUBA3D,TUBA1B,TUBA1C,TUBA1A,TUBA1C,TUBA3D,TUBAL3
220.4	TUBA	I7M9N6	96	TUBA	I7M9N6	112	KOG1376@2759|Eukaryota	KOG1376@2759|Eukaryota	TUBA4A,TUBA8,TUBA3D,TUBA3D,TUBA1B,TUBA1C,TUBA1A,TUBA1C,TUBA3D,TUBAL3	TUBA4A,TUBA8,TUBA3D,TUBA3D,TUBA1B,TUBA1C,TUBA1A,TUBA1C,TUBA3D,TUBAL3
220.4	TUBA	I7M9N6	96	TUBA	I7M9N6	112	KOG1376@2759|Eukaryota	KOG1376@2759|Eukaryota	TUBA4A,TUBA8,TUBA3D,TUBA3D,TUBA1B,TUBA1C,TUBA1A,TUBA1C,TUBA3D,TUBAL3	TUBA4A,TUBA8,TUBA3D,TUBA3D,TUBA1B,TUBA1C,TUBA1A,TUBA1C,TUBA3D,TUBAL3
218.78	TUBA	I7M9N6	311	TUBA	I7M9N6	336	KOG1376@2759|Eukaryota	KOG1376@2759|Eukaryota	TUBA4A,TUBA8,TUBA3D,TUBA3D,TUBA1B,TUBA1C,TUBA1A,TUBA1C,TUBA3D,TUBAL3	TUBA4A,TUBA8,TUBA3D,TUBA3D,TUBA1B,TUBA1C,TUBA1A,TUBA1C,TUBA3D,TUBAL3
218.78	TUBA	I7M9N6	311	TUBA	I7M9N6	336	KOG1376@2759|Eukaryota	KOG1376@2759|Eukaryota	TUBA4A,TUBA8,TUBA3D,TUBA3D,TUBA1B,TUBA1C,TUBA1A,TUBA1C,TUBA3D,TUBAL3	TUBA4A,TUBA8,TUBA3D,TUBA3D,TUBA1B,TUBA1C,TUBA1A,TUBA1C,TUBA3D,TUBAL3
218.78	TUBA	I7M9N6	311	TUBA	I7M9N6	336	KOG1376@2759|Eukaryota	KOG1376@2759|Eukaryota	TUBA4A,TUBA8,TUBA3D,TUBA3D,TUBA1B,TUBA1C,TUBA1A,TUBA1C,TUBA3D,TUBAL3	TUBA4A,TUBA8,TUBA3D,TUBA3D,TUBA1B,TUBA1C,TUBA1A,TUBA1C,TUBA3D,TUBAL3
218.6	TUBA	I7M9N6	311	TUBA	I7M9N6	336	KOG1376@2759|Eukaryota	KOG1376@2759|Eukaryota	TUBA4A,TUBA8,TUBA3D,TUBA3D,TUBA1B,TUBA1C,TUBA1A,TUBA1C,TUBA3D,TUBAL3	TUBA4A,TUBA8,TUBA3D,TUBA3D,TUBA1B,TUBA1C,TUBA1A,TUBA1C,TUBA3D,TUBAL3
216.53	TUBA	I7M9N6	311	TUBA	I7M9N6	336	KOG1376@2759|Eukaryota	KOG1376@2759|Eukaryota	TUBA4A,TUBA8,TUBA3D,TUBA3D,TUBA1B,TUBA1C,TUBA1A,TUBA1C,TUBA3D,TUBAL3	TUBA4A,TUBA8,TUBA3D,TUBA3D,TUBA1B,TUBA1C,TUBA1A,TUBA1C,TUBA3D,TUBAL3
216.53	TUBA	I7M9N6	311	TUBA	I7M9N6	336	KOG1376@2759|Eukaryota	KOG1376@2759|Eukaryota	TUBA4A,TUBA8,TUBA3D,TUBA3D,TUBA1B,TUBA1C,TUBA1A,TUBA1C,TUBA3D,TUBAL3	TUBA4A,TUBA8,TUBA3D,TUBA3D,TUBA1B,TUBA1C,TUBA1A,TUBA1C,TUBA3D,TUBAL3
214.8	TUBA	I7M9N6	311	TUBA	I7M9N6	338	KOG1376@2759|Eukaryota	KOG1376@2759|Eukaryota	TUBA4A,TUBA8,TUBA3D,TUBA3D,TUBA1B,TUBA1C,TUBA1A,TUBA1C,TUBA3D,TUBAL3	TUBA4A,TUBA8,TUBA3D,TUBA3D,TUBA1B,TUBA1C,TUBA1A,TUBA1C,TUBA3D,TUBAL3
212.78	TUBA	I7M9N6	311	TUBA	I7M9N6	336	KOG1376@2759|Eukaryota	KOG1376@2759|Eukaryota	TUBA4A,TUBA8,TUBA3D,TUBA3D,TUBA1B,TUBA1C,TUBA1A,TUBA1C,TUBA3D,TUBAL3	TUBA4A,TUBA8,TUBA3D,TUBA3D,TUBA1B,TUBA1C,TUBA1A,TUBA1C,TUBA3D,TUBAL3
212.17	TUBA	I7M9N6	112	TUBA	I7M9N6	401	KOG1376@2759|Eukaryota	KOG1376@2759|Eukaryota	TUBA4A,TUBA8,TUBA3D,TUBA3D,TUBA1B,TUBA1C,TUBA1A,TUBA1C,TUBA3D,TUBAL3	TUBA4A,TUBA8,TUBA3D,TUBA3D,TUBA1B,TUBA1C,TUBA1A,TUBA1C,TUBA3D,TUBAL3
211.11	TUBA	I7M9N6	311	TUBA	I7M9N6	336	KOG1376@2759|Eukaryota	KOG1376@2759|Eukaryota	TUBA4A,TUBA8,TUBA3D,TUBA3D,TUBA1B,TUBA1C,TUBA1A,TUBA1C,TUBA3D,TUBAL3	TUBA4A,TUBA8,TUBA3D,TUBA3D,TUBA1B,TUBA1C,TUBA1A,TUBA1C,TUBA3D,TUBAL3
209.37	TUBA	I7M9N6	96	TUBA	I7M9N6	112	KOG1376@2759|Eukaryota	KOG1376@2759|Eukaryota	TUBA4A,TUBA8,TUBA3D,TUBA3D,TUBA1B,TUBA1C,TUBA1A,TUBA1C,TUBA3D,TUBAL3	TUBA4A,TUBA8,TUBA3D,TUBA3D,TUBA1B,TUBA1C,TUBA1A,TUBA1C,TUBA3D,TUBAL3
208.97	TUBA	I7M9N6	112	TUBA	I7M9N6	401	KOG1376@2759|Eukaryota	KOG1376@2759|Eukaryota	TUBA4A,TUBA8,TUBA3D,TUBA3D,TUBA1B,TUBA1C,TUBA1A,TUBA1C,TUBA3D,TUBAL3	TUBA4A,TUBA8,TUBA3D,TUBA3D,TUBA1B,TUBA1C,TUBA1A,TUBA1C,TUBA3D,TUBAL3
207.97	TUBA	I7M9N6	112	TUBA	I7M9N6	401	KOG1376@2759|Eukaryota	KOG1376@2759|Eukaryota	TUBA4A,TUBA8,TUBA3D,TUBA3D,TUBA1B,TUBA1C,TUBA1A,TUBA1C,TUBA3D,TUBAL3	TUBA4A,TUBA8,TUBA3D,TUBA3D,TUBA1B,TUBA1C,TUBA1A,TUBA1C,TUBA3D,TUBAL3
207.97	TUBA	I7M9N6	112	TUBA	I7M9N6	401	KOG1376@2759|Eukaryota	KOG1376@2759|Eukaryota	TUBA4A,TUBA8,TUBA3D,TUBA3D,TUBA1B,TUBA1C,TUBA1A,TUBA1C,TUBA3D,TUBAL3	TUBA4A,TUBA8,TUBA3D,TUBA3D,TUBA1B,TUBA1C,TUBA1A,TUBA1C,TUBA3D,TUBAL3
207.8	TUBA	I7M9N6	311	TUBA	I7M9N6	336	KOG1376@2759|Eukaryota	KOG1376@2759|Eukaryota	TUBA4A,TUBA8,TUBA3D,TUBA3D,TUBA1B,TUBA1C,TUBA1A,TUBA1C,TUBA3D,TUBAL3	TUBA4A,TUBA8,TUBA3D,TUBA3D,TUBA1B,TUBA1C,TUBA1A,TUBA1C,TUBA3D,TUBAL3
206.23	TUBA	I7M9N6	311	TUBA	I7M9N6	336	KOG1376@2759|Eukaryota	KOG1376@2759|Eukaryota	TUBA4A,TUBA8,TUBA3D,TUBA3D,TUBA1B,TUBA1C,TUBA1A,TUBA1C,TUBA3D,TUBAL3	TUBA4A,TUBA8,TUBA3D,TUBA3D,TUBA1B,TUBA1C,TUBA1A,TUBA1C,TUBA3D,TUBAL3
204.83	TUBA	I7M9N6	112	TUBA	I7M9N6	401	KOG1376@2759|Eukaryota	KOG1376@2759|Eukaryota	TUBA4A,TUBA8,TUBA3D,TUBA3D,TUBA1B,TUBA1C,TUBA1A,TUBA1C,TUBA3D,TUBAL3	TUBA4A,TUBA8,TUBA3D,TUBA3D,TUBA1B,TUBA1C,TUBA1A,TUBA1C,TUBA3D,TUBAL3
204.68	TUBA	I7M9N6	311	TUBA	I7M9N6	394	KOG1376@2759|Eukaryota	KOG1376@2759|Eukaryota	TUBA4A,TUBA8,TUBA3D,TUBA3D,TUBA1B,TUBA1C,TUBA1A,TUBA1C,TUBA3D,TUBAL3	TUBA4A,TUBA8,TUBA3D,TUBA3D,TUBA1B,TUBA1C,TUBA1A,TUBA1C,TUBA3D,TUBAL3
204.56	TUBA	I7M9N6	311	TUBA	I7M9N6	336	KOG1376@2759|Eukaryota	KOG1376@2759|Eukaryota	TUBA4A,TUBA8,TUBA3D,TUBA3D,TUBA1B,TUBA1C,TUBA1A,TUBA1C,TUBA3D,TUBAL3	TUBA4A,TUBA8,TUBA3D,TUBA3D,TUBA1B,TUBA1C,TUBA1A,TUBA1C,TUBA3D,TUBAL3
204.27	TUBA	I7M9N6	401	TUBA	I7M9N6	311	KOG1376@2759|Eukaryota	KOG1376@2759|Eukaryota	TUBA4A,TUBA8,TUBA3D,TUBA3D,TUBA1B,TUBA1C,TUBA1A,TUBA1C,TUBA3D,TUBAL3	TUBA4A,TUBA8,TUBA3D,TUBA3D,TUBA1B,TUBA1C,TUBA1A,TUBA1C,TUBA3D,TUBAL3
202.24	TUBA	I7M9N6	311	TUBA	I7M9N6	336	KOG1376@2759|Eukaryota	KOG1376@2759|Eukaryota	TUBA4A,TUBA8,TUBA3D,TUBA3D,TUBA1B,TUBA1C,TUBA1A,TUBA1C,TUBA3D,TUBAL3	TUBA4A,TUBA8,TUBA3D,TUBA3D,TUBA1B,TUBA1C,TUBA1A,TUBA1C,TUBA3D,TUBAL3
199.8	TUBA	I7M9N6	311	TUBA	I7M9N6	336	KOG1376@2759|Eukaryota	KOG1376@2759|Eukaryota	TUBA4A,TUBA8,TUBA3D,TUBA3D,TUBA1B,TUBA1C,TUBA1A,TUBA1C,TUBA3D,TUBAL3	TUBA4A,TUBA8,TUBA3D,TUBA3D,TUBA1B,TUBA1C,TUBA1A,TUBA1C,TUBA3D,TUBAL3
198.26	TUBA	I7M9N6	311	TUBA	I7M9N6	336	KOG1376@2759|Eukaryota	KOG1376@2759|Eukaryota	TUBA4A,TUBA8,TUBA3D,TUBA3D,TUBA1B,TUBA1C,TUBA1A,TUBA1C,TUBA3D,TUBAL3	TUBA4A,TUBA8,TUBA3D,TUBA3D,TUBA1B,TUBA1C,TUBA1A,TUBA1C,TUBA3D,TUBAL3
196.84	TUBA	I7M9N6	112	TUBA	I7M9N6	401	KOG1376@2759|Eukaryota	KOG1376@2759|Eukaryota	TUBA4A,TUBA8,TUBA3D,TUBA3D,TUBA1B,TUBA1C,TUBA1A,TUBA1C,TUBA3D,TUBAL3	TUBA4A,TUBA8,TUBA3D,TUBA3D,TUBA1B,TUBA1C,TUBA1A,TUBA1C,TUBA3D,TUBAL3
195.98	TUBA	I7M9N6	311	TUBA	I7M9N6	336	KOG1376@2759|Eukaryota	KOG1376@2759|Eukaryota	TUBA4A,TUBA8,TUBA3D,TUBA3D,TUBA1B,TUBA1C,TUBA1A,TUBA1C,TUBA3D,TUBAL3	TUBA4A,TUBA8,TUBA3D,TUBA3D,TUBA1B,TUBA1C,TUBA1A,TUBA1C,TUBA3D,TUBAL3
194.59	TUBA	I7M9N6	311	TUBA	I7M9N6	336	KOG1376@2759|Eukaryota	KOG1376@2759|Eukaryota	TUBA4A,TUBA8,TUBA3D,TUBA3D,TUBA1B,TUBA1C,TUBA1A,TUBA1C,TUBA3D,TUBAL3	TUBA4A,TUBA8,TUBA3D,TUBA3D,TUBA1B,TUBA1C,TUBA1A,TUBA1C,TUBA3D,TUBAL3
194.59	TUBA	I7M9N6	311	TUBA	I7M9N6	336	KOG1376@2759|Eukaryota	KOG1376@2759|Eukaryota	TUBA4A,TUBA8,TUBA3D,TUBA3D,TUBA1B,TUBA1C,TUBA1A,TUBA1C,TUBA3D,TUBAL3	TUBA4A,TUBA8,TUBA3D,TUBA3D,TUBA1B,TUBA1C,TUBA1A,TUBA1C,TUBA3D,TUBAL3
194.59	TUBA	I7M9N6	311	TUBA	I7M9N6	336	KOG1376@2759|Eukaryota	KOG1376@2759|Eukaryota	TUBA4A,TUBA8,TUBA3D,TUBA3D,TUBA1B,TUBA1C,TUBA1A,TUBA1C,TUBA3D,TUBAL3	TUBA4A,TUBA8,TUBA3D,TUBA3D,TUBA1B,TUBA1C,TUBA1A,TUBA1C,TUBA3D,TUBAL3
194.59	TUBA	I7M9N6	311	TUBA	I7M9N6	336	KOG1376@2759|Eukaryota	KOG1376@2759|Eukaryota	TUBA4A,TUBA8,TUBA3D,TUBA3D,TUBA1B,TUBA1C,TUBA1A,TUBA1C,TUBA3D,TUBAL3	TUBA4A,TUBA8,TUBA3D,TUBA3D,TUBA1B,TUBA1C,TUBA1A,TUBA1C,TUBA3D,TUBAL3
193.11	TUBA	I7M9N6	311	TUBA	I7M9N6	336	KOG1376@2759|Eukaryota	KOG1376@2759|Eukaryota	TUBA4A,TUBA8,TUBA3D,TUBA3D,TUBA1B,TUBA1C,TUBA1A,TUBA1C,TUBA3D,TUBAL3	TUBA4A,TUBA8,TUBA3D,TUBA3D,TUBA1B,TUBA1C,TUBA1A,TUBA1C,TUBA3D,TUBAL3
193.11	TUBA	I7M9N6	311	TUBA	I7M9N6	336	KOG1376@2759|Eukaryota	KOG1376@2759|Eukaryota	TUBA4A,TUBA8,TUBA3D,TUBA3D,TUBA1B,TUBA1C,TUBA1A,TUBA1C,TUBA3D,TUBAL3	TUBA4A,TUBA8,TUBA3D,TUBA3D,TUBA1B,TUBA1C,TUBA1A,TUBA1C,TUBA3D,TUBAL3
191.95	TUBA	I7M9N6	311	TUBA	I7M9N6	336	KOG1376@2759|Eukaryota	KOG1376@2759|Eukaryota	TUBA4A,TUBA8,TUBA3D,TUBA3D,TUBA1B,TUBA1C,TUBA1A,TUBA1C,TUBA3D,TUBAL3	TUBA4A,TUBA8,TUBA3D,TUBA3D,TUBA1B,TUBA1C,TUBA1A,TUBA1C,TUBA3D,TUBAL3
191.95	TUBA	I7M9N6	311	TUBA	I7M9N6	336	KOG1376@2759|Eukaryota	KOG1376@2759|Eukaryota	TUBA4A,TUBA8,TUBA3D,TUBA3D,TUBA1B,TUBA1C,TUBA1A,TUBA1C,TUBA3D,TUBAL3	TUBA4A,TUBA8,TUBA3D,TUBA3D,TUBA1B,TUBA1C,TUBA1A,TUBA1C,TUBA3D,TUBAL3
189.99	TUBA	I7M9N6	311	TUBA	I7M9N6	336	KOG1376@2759|Eukaryota	KOG1376@2759|Eukaryota	TUBA4A,TUBA8,TUBA3D,TUBA3D,TUBA1B,TUBA1C,TUBA1A,TUBA1C,TUBA3D,TUBAL3	TUBA4A,TUBA8,TUBA3D,TUBA3D,TUBA1B,TUBA1C,TUBA1A,TUBA1C,TUBA3D,TUBAL3
188.39	TUBA	I7M9N6	311	TUBA	I7M9N6	336	KOG1376@2759|Eukaryota	KOG1376@2759|Eukaryota	TUBA4A,TUBA8,TUBA3D,TUBA3D,TUBA1B,TUBA1C,TUBA1A,TUBA1C,TUBA3D,TUBAL3	TUBA4A,TUBA8,TUBA3D,TUBA3D,TUBA1B,TUBA1C,TUBA1A,TUBA1C,TUBA3D,TUBAL3
185.95	TUBA	I7M9N6	96	TUBA	I7M9N6	112	KOG1376@2759|Eukaryota	KOG1376@2759|Eukaryota	TUBA4A,TUBA8,TUBA3D,TUBA3D,TUBA1B,TUBA1C,TUBA1A,TUBA1C,TUBA3D,TUBAL3	TUBA4A,TUBA8,TUBA3D,TUBA3D,TUBA1B,TUBA1C,TUBA1A,TUBA1C,TUBA3D,TUBAL3
184.88	TUBA	I7M9N6	311	TUBA	I7M9N6	336	KOG1376@2759|Eukaryota	KOG1376@2759|Eukaryota	TUBA4A,TUBA8,TUBA3D,TUBA3D,TUBA1B,TUBA1C,TUBA1A,TUBA1C,TUBA3D,TUBAL3	TUBA4A,TUBA8,TUBA3D,TUBA3D,TUBA1B,TUBA1C,TUBA1A,TUBA1C,TUBA3D,TUBAL3
184.04	TUBA	I7M9N6	311	TUBA	I7M9N6	336	KOG1376@2759|Eukaryota	KOG1376@2759|Eukaryota	TUBA4A,TUBA8,TUBA3D,TUBA3D,TUBA1B,TUBA1C,TUBA1A,TUBA1C,TUBA3D,TUBAL3	TUBA4A,TUBA8,TUBA3D,TUBA3D,TUBA1B,TUBA1C,TUBA1A,TUBA1C,TUBA3D,TUBAL3
182.96	TUBA	I7M9N6	311	TUBA	I7M9N6	336	KOG1376@2759|Eukaryota	KOG1376@2759|Eukaryota	TUBA4A,TUBA8,TUBA3D,TUBA3D,TUBA1B,TUBA1C,TUBA1A,TUBA1C,TUBA3D,TUBAL3	TUBA4A,TUBA8,TUBA3D,TUBA3D,TUBA1B,TUBA1C,TUBA1A,TUBA1C,TUBA3D,TUBAL3
182.57	TUBA	I7M9N6	112	TUBA	I7M9N6	401	KOG1376@2759|Eukaryota	KOG1376@2759|Eukaryota	TUBA4A,TUBA8,TUBA3D,TUBA3D,TUBA1B,TUBA1C,TUBA1A,TUBA1C,TUBA3D,TUBAL3	TUBA4A,TUBA8,TUBA3D,TUBA3D,TUBA1B,TUBA1C,TUBA1A,TUBA1C,TUBA3D,TUBAL3
182.57	TUBA	I7M9N6	96	TUBA	I7M9N6	112	KOG1376@2759|Eukaryota	KOG1376@2759|Eukaryota	TUBA4A,TUBA8,TUBA3D,TUBA3D,TUBA1B,TUBA1C,TUBA1A,TUBA1C,TUBA3D,TUBAL3	TUBA4A,TUBA8,TUBA3D,TUBA3D,TUBA1B,TUBA1C,TUBA1A,TUBA1C,TUBA3D,TUBAL3
182.51	TUBA	I7M9N6	311	TUBA	I7M9N6	336	KOG1376@2759|Eukaryota	KOG1376@2759|Eukaryota	TUBA4A,TUBA8,TUBA3D,TUBA3D,TUBA1B,TUBA1C,TUBA1A,TUBA1C,TUBA3D,TUBAL3	TUBA4A,TUBA8,TUBA3D,TUBA3D,TUBA1B,TUBA1C,TUBA1A,TUBA1C,TUBA3D,TUBAL3
181.9	TUBA	I7M9N6	311	TUBA	I7M9N6	336	KOG1376@2759|Eukaryota	KOG1376@2759|Eukaryota	TUBA4A,TUBA8,TUBA3D,TUBA3D,TUBA1B,TUBA1C,TUBA1A,TUBA1C,TUBA3D,TUBAL3	TUBA4A,TUBA8,TUBA3D,TUBA3D,TUBA1B,TUBA1C,TUBA1A,TUBA1C,TUBA3D,TUBAL3
181.12	TUBA	I7M9N6	311	TUBA	I7M9N6	336	KOG1376@2759|Eukaryota	KOG1376@2759|Eukaryota	TUBA4A,TUBA8,TUBA3D,TUBA3D,TUBA1B,TUBA1C,TUBA1A,TUBA1C,TUBA3D,TUBAL3	TUBA4A,TUBA8,TUBA3D,TUBA3D,TUBA1B,TUBA1C,TUBA1A,TUBA1C,TUBA3D,TUBAL3
178.77	TUBA	I7M9N6	311	TUBA	I7M9N6	336	KOG1376@2759|Eukaryota	KOG1376@2759|Eukaryota	TUBA4A,TUBA8,TUBA3D,TUBA3D,TUBA1B,TUBA1C,TUBA1A,TUBA1C,TUBA3D,TUBAL3	TUBA4A,TUBA8,TUBA3D,TUBA3D,TUBA1B,TUBA1C,TUBA1A,TUBA1C,TUBA3D,TUBAL3
177.77	TUBA	I7M9N6	311	TUBA	I7M9N6	336	KOG1376@2759|Eukaryota	KOG1376@2759|Eukaryota	TUBA4A,TUBA8,TUBA3D,TUBA3D,TUBA1B,TUBA1C,TUBA1A,TUBA1C,TUBA3D,TUBAL3	TUBA4A,TUBA8,TUBA3D,TUBA3D,TUBA1B,TUBA1C,TUBA1A,TUBA1C,TUBA3D,TUBAL3
176.86	TUBA	I7M9N6	311	TUBA	I7M9N6	338	KOG1376@2759|Eukaryota	KOG1376@2759|Eukaryota	TUBA4A,TUBA8,TUBA3D,TUBA3D,TUBA1B,TUBA1C,TUBA1A,TUBA1C,TUBA3D,TUBAL3	TUBA4A,TUBA8,TUBA3D,TUBA3D,TUBA1B,TUBA1C,TUBA1A,TUBA1C,TUBA3D,TUBAL3
175.43	TUBA	I7M9N6	311	TUBA	I7M9N6	338	KOG1376@2759|Eukaryota	KOG1376@2759|Eukaryota	TUBA4A,TUBA8,TUBA3D,TUBA3D,TUBA1B,TUBA1C,TUBA1A,TUBA1C,TUBA3D,TUBAL3	TUBA4A,TUBA8,TUBA3D,TUBA3D,TUBA1B,TUBA1C,TUBA1A,TUBA1C,TUBA3D,TUBAL3
174.76	TUBA	I7M9N6	311	TUBA	I7M9N6	336	KOG1376@2759|Eukaryota	KOG1376@2759|Eukaryota	TUBA4A,TUBA8,TUBA3D,TUBA3D,TUBA1B,TUBA1C,TUBA1A,TUBA1C,TUBA3D,TUBAL3	TUBA4A,TUBA8,TUBA3D,TUBA3D,TUBA1B,TUBA1C,TUBA1A,TUBA1C,TUBA3D,TUBAL3
174.73	TUBA	I7M9N6	311	TUBA	I7M9N6	401	KOG1376@2759|Eukaryota	KOG1376@2759|Eukaryota	TUBA4A,TUBA8,TUBA3D,TUBA3D,TUBA1B,TUBA1C,TUBA1A,TUBA1C,TUBA3D,TUBAL3	TUBA4A,TUBA8,TUBA3D,TUBA3D,TUBA1B,TUBA1C,TUBA1A,TUBA1C,TUBA3D,TUBAL3
173.55	TUBA	I7M9N6	311	TUBA	I7M9N6	394	KOG1376@2759|Eukaryota	KOG1376@2759|Eukaryota	TUBA4A,TUBA8,TUBA3D,TUBA3D,TUBA1B,TUBA1C,TUBA1A,TUBA1C,TUBA3D,TUBAL3	TUBA4A,TUBA8,TUBA3D,TUBA3D,TUBA1B,TUBA1C,TUBA1A,TUBA1C,TUBA3D,TUBAL3
172.58	TUBA	I7M9N6	311	TUBA	I7M9N6	336	KOG1376@2759|Eukaryota	KOG1376@2759|Eukaryota	TUBA4A,TUBA8,TUBA3D,TUBA3D,TUBA1B,TUBA1C,TUBA1A,TUBA1C,TUBA3D,TUBAL3	TUBA4A,TUBA8,TUBA3D,TUBA3D,TUBA1B,TUBA1C,TUBA1A,TUBA1C,TUBA3D,TUBAL3
172.58	TUBA	I7M9N6	311	TUBA	I7M9N6	336	KOG1376@2759|Eukaryota	KOG1376@2759|Eukaryota	TUBA4A,TUBA8,TUBA3D,TUBA3D,TUBA1B,TUBA1C,TUBA1A,TUBA1C,TUBA3D,TUBAL3	TUBA4A,TUBA8,TUBA3D,TUBA3D,TUBA1B,TUBA1C,TUBA1A,TUBA1C,TUBA3D,TUBAL3
171.62	TUBA	I7M9N6	311	TUBA	I7M9N6	336	KOG1376@2759|Eukaryota	KOG1376@2759|Eukaryota	TUBA4A,TUBA8,TUBA3D,TUBA3D,TUBA1B,TUBA1C,TUBA1A,TUBA1C,TUBA3D,TUBAL3	TUBA4A,TUBA8,TUBA3D,TUBA3D,TUBA1B,TUBA1C,TUBA1A,TUBA1C,TUBA3D,TUBAL3
170.56	TUBA	I7M9N6	112	TUBA	I7M9N6	401	KOG1376@2759|Eukaryota	KOG1376@2759|Eukaryota	TUBA4A,TUBA8,TUBA3D,TUBA3D,TUBA1B,TUBA1C,TUBA1A,TUBA1C,TUBA3D,TUBAL3	TUBA4A,TUBA8,TUBA3D,TUBA3D,TUBA1B,TUBA1C,TUBA1A,TUBA1C,TUBA3D,TUBAL3
169.6	TUBA	I7M9N6	311	TUBA	I7M9N6	336	KOG1376@2759|Eukaryota	KOG1376@2759|Eukaryota	TUBA4A,TUBA8,TUBA3D,TUBA3D,TUBA1B,TUBA1C,TUBA1A,TUBA1C,TUBA3D,TUBAL3	TUBA4A,TUBA8,TUBA3D,TUBA3D,TUBA1B,TUBA1C,TUBA1A,TUBA1C,TUBA3D,TUBAL3
169.17	TUBA	I7M9N6	311	TUBA	I7M9N6	336	KOG1376@2759|Eukaryota	KOG1376@2759|Eukaryota	TUBA4A,TUBA8,TUBA3D,TUBA3D,TUBA1B,TUBA1C,TUBA1A,TUBA1C,TUBA3D,TUBAL3	TUBA4A,TUBA8,TUBA3D,TUBA3D,TUBA1B,TUBA1C,TUBA1A,TUBA1C,TUBA3D,TUBAL3
167.03	TUBA	I7M9N6	112	TUBA	I7M9N6	401	KOG1376@2759|Eukaryota	KOG1376@2759|Eukaryota	TUBA4A,TUBA8,TUBA3D,TUBA3D,TUBA1B,TUBA1C,TUBA1A,TUBA1C,TUBA3D,TUBAL3	TUBA4A,TUBA8,TUBA3D,TUBA3D,TUBA1B,TUBA1C,TUBA1A,TUBA1C,TUBA3D,TUBAL3
166.23	TUBA	I7M9N6	311	TUBA	I7M9N6	336	KOG1376@2759|Eukaryota	KOG1376@2759|Eukaryota	TUBA4A,TUBA8,TUBA3D,TUBA3D,TUBA1B,TUBA1C,TUBA1A,TUBA1C,TUBA3D,TUBAL3	TUBA4A,TUBA8,TUBA3D,TUBA3D,TUBA1B,TUBA1C,TUBA1A,TUBA1C,TUBA3D,TUBAL3
165.72	TUBA	I7M9N6	311	TUBA	I7M9N6	336	KOG1376@2759|Eukaryota	KOG1376@2759|Eukaryota	TUBA4A,TUBA8,TUBA3D,TUBA3D,TUBA1B,TUBA1C,TUBA1A,TUBA1C,TUBA3D,TUBAL3	TUBA4A,TUBA8,TUBA3D,TUBA3D,TUBA1B,TUBA1C,TUBA1A,TUBA1C,TUBA3D,TUBAL3
165.64	TUBA	I7M9N6	112	TUBA	I7M9N6	401	KOG1376@2759|Eukaryota	KOG1376@2759|Eukaryota	TUBA4A,TUBA8,TUBA3D,TUBA3D,TUBA1B,TUBA1C,TUBA1A,TUBA1C,TUBA3D,TUBAL3	TUBA4A,TUBA8,TUBA3D,TUBA3D,TUBA1B,TUBA1C,TUBA1A,TUBA1C,TUBA3D,TUBAL3
165.35	TUBA	I7M9N6	401	TUBA	I7M9N6	311	KOG1376@2759|Eukaryota	KOG1376@2759|Eukaryota	TUBA4A,TUBA8,TUBA3D,TUBA3D,TUBA1B,TUBA1C,TUBA1A,TUBA1C,TUBA3D,TUBAL3	TUBA4A,TUBA8,TUBA3D,TUBA3D,TUBA1B,TUBA1C,TUBA1A,TUBA1C,TUBA3D,TUBAL3
164.53	TUBA	I7M9N6	96	TUBA	I7M9N6	112	KOG1376@2759|Eukaryota	KOG1376@2759|Eukaryota	TUBA4A,TUBA8,TUBA3D,TUBA3D,TUBA1B,TUBA1C,TUBA1A,TUBA1C,TUBA3D,TUBAL3	TUBA4A,TUBA8,TUBA3D,TUBA3D,TUBA1B,TUBA1C,TUBA1A,TUBA1C,TUBA3D,TUBAL3
162.65	TUBA	I7M9N6	311	TUBA	I7M9N6	336	KOG1376@2759|Eukaryota	KOG1376@2759|Eukaryota	TUBA4A,TUBA8,TUBA3D,TUBA3D,TUBA1B,TUBA1C,TUBA1A,TUBA1C,TUBA3D,TUBAL3	TUBA4A,TUBA8,TUBA3D,TUBA3D,TUBA1B,TUBA1C,TUBA1A,TUBA1C,TUBA3D,TUBAL3
157.43	TUBA	I7M9N6	311	TUBA	I7M9N6	336	KOG1376@2759|Eukaryota	KOG1376@2759|Eukaryota	TUBA4A,TUBA8,TUBA3D,TUBA3D,TUBA1B,TUBA1C,TUBA1A,TUBA1C,TUBA3D,TUBAL3	TUBA4A,TUBA8,TUBA3D,TUBA3D,TUBA1B,TUBA1C,TUBA1A,TUBA1C,TUBA3D,TUBAL3
157.27	TUBA	I7M9N6	96	TUBA	I7M9N6	112	KOG1376@2759|Eukaryota	KOG1376@2759|Eukaryota	TUBA4A,TUBA8,TUBA3D,TUBA3D,TUBA1B,TUBA1C,TUBA1A,TUBA1C,TUBA3D,TUBAL3	TUBA4A,TUBA8,TUBA3D,TUBA3D,TUBA1B,TUBA1C,TUBA1A,TUBA1C,TUBA3D,TUBAL3
156.16	TUBA	I7M9N6	311	TUBA	I7M9N6	401	KOG1376@2759|Eukaryota	KOG1376@2759|Eukaryota	TUBA4A,TUBA8,TUBA3D,TUBA3D,TUBA1B,TUBA1C,TUBA1A,TUBA1C,TUBA3D,TUBAL3	TUBA4A,TUBA8,TUBA3D,TUBA3D,TUBA1B,TUBA1C,TUBA1A,TUBA1C,TUBA3D,TUBAL3
155.88	TUBA	I7M9N6	96	TUBA	I7M9N6	112	KOG1376@2759|Eukaryota	KOG1376@2759|Eukaryota	TUBA4A,TUBA8,TUBA3D,TUBA3D,TUBA1B,TUBA1C,TUBA1A,TUBA1C,TUBA3D,TUBAL3	TUBA4A,TUBA8,TUBA3D,TUBA3D,TUBA1B,TUBA1C,TUBA1A,TUBA1C,TUBA3D,TUBAL3
155.81	TUBA	I7M9N6	311	TUBA	I7M9N6	336	KOG1376@2759|Eukaryota	KOG1376@2759|Eukaryota	TUBA4A,TUBA8,TUBA3D,TUBA3D,TUBA1B,TUBA1C,TUBA1A,TUBA1C,TUBA3D,TUBAL3	TUBA4A,TUBA8,TUBA3D,TUBA3D,TUBA1B,TUBA1C,TUBA1A,TUBA1C,TUBA3D,TUBAL3
155.07	TUBA	I7M9N6	304	TUBA	I7M9N6	311	KOG1376@2759|Eukaryota	KOG1376@2759|Eukaryota	TUBA4A,TUBA8,TUBA3D,TUBA3D,TUBA1B,TUBA1C,TUBA1A,TUBA1C,TUBA3D,TUBAL3	TUBA4A,TUBA8,TUBA3D,TUBA3D,TUBA1B,TUBA1C,TUBA1A,TUBA1C,TUBA3D,TUBAL3
154.67	TUBA	I7M9N6	401	TUBA	I7M9N6	311	KOG1376@2759|Eukaryota	KOG1376@2759|Eukaryota	TUBA4A,TUBA8,TUBA3D,TUBA3D,TUBA1B,TUBA1C,TUBA1A,TUBA1C,TUBA3D,TUBAL3	TUBA4A,TUBA8,TUBA3D,TUBA3D,TUBA1B,TUBA1C,TUBA1A,TUBA1C,TUBA3D,TUBAL3
153.71	TUBA	I7M9N6	96	TUBA	I7M9N6	401	KOG1376@2759|Eukaryota	KOG1376@2759|Eukaryota	TUBA4A,TUBA8,TUBA3D,TUBA3D,TUBA1B,TUBA1C,TUBA1A,TUBA1C,TUBA3D,TUBAL3	TUBA4A,TUBA8,TUBA3D,TUBA3D,TUBA1B,TUBA1C,TUBA1A,TUBA1C,TUBA3D,TUBAL3
153.04	TUBA	I7M9N6	311	TUBA	I7M9N6	394	KOG1376@2759|Eukaryota	KOG1376@2759|Eukaryota	TUBA4A,TUBA8,TUBA3D,TUBA3D,TUBA1B,TUBA1C,TUBA1A,TUBA1C,TUBA3D,TUBAL3	TUBA4A,TUBA8,TUBA3D,TUBA3D,TUBA1B,TUBA1C,TUBA1A,TUBA1C,TUBA3D,TUBAL3
150.65	TUBA	I7M9N6	96	TUBA	I7M9N6	163	KOG1376@2759|Eukaryota	KOG1376@2759|Eukaryota	TUBA4A,TUBA8,TUBA3D,TUBA3D,TUBA1B,TUBA1C,TUBA1A,TUBA1C,TUBA3D,TUBAL3	TUBA4A,TUBA8,TUBA3D,TUBA3D,TUBA1B,TUBA1C,TUBA1A,TUBA1C,TUBA3D,TUBAL3
150.15	TUBA	I7M9N6	311	TUBA	I7M9N6	394	KOG1376@2759|Eukaryota	KOG1376@2759|Eukaryota	TUBA4A,TUBA8,TUBA3D,TUBA3D,TUBA1B,TUBA1C,TUBA1A,TUBA1C,TUBA3D,TUBAL3	TUBA4A,TUBA8,TUBA3D,TUBA3D,TUBA1B,TUBA1C,TUBA1A,TUBA1C,TUBA3D,TUBAL3
149.57	TUBA	I7M9N6	311	TUBA	I7M9N6	336	KOG1376@2759|Eukaryota	KOG1376@2759|Eukaryota	TUBA4A,TUBA8,TUBA3D,TUBA3D,TUBA1B,TUBA1C,TUBA1A,TUBA1C,TUBA3D,TUBAL3	TUBA4A,TUBA8,TUBA3D,TUBA3D,TUBA1B,TUBA1C,TUBA1A,TUBA1C,TUBA3D,TUBAL3
149.32	TUBA	I7M9N6	311	TUBA	I7M9N6	336	KOG1376@2759|Eukaryota	KOG1376@2759|Eukaryota	TUBA4A,TUBA8,TUBA3D,TUBA3D,TUBA1B,TUBA1C,TUBA1A,TUBA1C,TUBA3D,TUBAL3	TUBA4A,TUBA8,TUBA3D,TUBA3D,TUBA1B,TUBA1C,TUBA1A,TUBA1C,TUBA3D,TUBAL3
148.56	TUBA	I7M9N6	311	TUBA	I7M9N6	336	KOG1376@2759|Eukaryota	KOG1376@2759|Eukaryota	TUBA4A,TUBA8,TUBA3D,TUBA3D,TUBA1B,TUBA1C,TUBA1A,TUBA1C,TUBA3D,TUBAL3	TUBA4A,TUBA8,TUBA3D,TUBA3D,TUBA1B,TUBA1C,TUBA1A,TUBA1C,TUBA3D,TUBAL3
147.35	TUBA	I7M9N6	112	TUBA	I7M9N6	401	KOG1376@2759|Eukaryota	KOG1376@2759|Eukaryota	TUBA4A,TUBA8,TUBA3D,TUBA3D,TUBA1B,TUBA1C,TUBA1A,TUBA1C,TUBA3D,TUBAL3	TUBA4A,TUBA8,TUBA3D,TUBA3D,TUBA1B,TUBA1C,TUBA1A,TUBA1C,TUBA3D,TUBAL3
146.88	TUBA	I7M9N6	311	TUBA	I7M9N6	338	KOG1376@2759|Eukaryota	KOG1376@2759|Eukaryota	TUBA4A,TUBA8,TUBA3D,TUBA3D,TUBA1B,TUBA1C,TUBA1A,TUBA1C,TUBA3D,TUBAL3	TUBA4A,TUBA8,TUBA3D,TUBA3D,TUBA1B,TUBA1C,TUBA1A,TUBA1C,TUBA3D,TUBAL3
145.81	TUBA	I7M9N6	311	TUBA	I7M9N6	336	KOG1376@2759|Eukaryota	KOG1376@2759|Eukaryota	TUBA4A,TUBA8,TUBA3D,TUBA3D,TUBA1B,TUBA1C,TUBA1A,TUBA1C,TUBA3D,TUBAL3	TUBA4A,TUBA8,TUBA3D,TUBA3D,TUBA1B,TUBA1C,TUBA1A,TUBA1C,TUBA3D,TUBAL3
145.1	TUBA	I7M9N6	311	TUBA	I7M9N6	336	KOG1376@2759|Eukaryota	KOG1376@2759|Eukaryota	TUBA4A,TUBA8,TUBA3D,TUBA3D,TUBA1B,TUBA1C,TUBA1A,TUBA1C,TUBA3D,TUBAL3	TUBA4A,TUBA8,TUBA3D,TUBA3D,TUBA1B,TUBA1C,TUBA1A,TUBA1C,TUBA3D,TUBAL3
145.1	TUBA	I7M9N6	311	TUBA	I7M9N6	336	KOG1376@2759|Eukaryota	KOG1376@2759|Eukaryota	TUBA4A,TUBA8,TUBA3D,TUBA3D,TUBA1B,TUBA1C,TUBA1A,TUBA1C,TUBA3D,TUBAL3	TUBA4A,TUBA8,TUBA3D,TUBA3D,TUBA1B,TUBA1C,TUBA1A,TUBA1C,TUBA3D,TUBAL3
145.02	TUBA	I7M9N6	96	TUBA	I7M9N6	163	KOG1376@2759|Eukaryota	KOG1376@2759|Eukaryota	TUBA4A,TUBA8,TUBA3D,TUBA3D,TUBA1B,TUBA1C,TUBA1A,TUBA1C,TUBA3D,TUBAL3	TUBA4A,TUBA8,TUBA3D,TUBA3D,TUBA1B,TUBA1C,TUBA1A,TUBA1C,TUBA3D,TUBAL3
144.51	TUBA	I7M9N6	311	TUBA	I7M9N6	336	KOG1376@2759|Eukaryota	KOG1376@2759|Eukaryota	TUBA4A,TUBA8,TUBA3D,TUBA3D,TUBA1B,TUBA1C,TUBA1A,TUBA1C,TUBA3D,TUBAL3	TUBA4A,TUBA8,TUBA3D,TUBA3D,TUBA1B,TUBA1C,TUBA1A,TUBA1C,TUBA3D,TUBAL3
144.27	TUBA	I7M9N6	311	TUBA	I7M9N6	336	KOG1376@2759|Eukaryota	KOG1376@2759|Eukaryota	TUBA4A,TUBA8,TUBA3D,TUBA3D,TUBA1B,TUBA1C,TUBA1A,TUBA1C,TUBA3D,TUBAL3	TUBA4A,TUBA8,TUBA3D,TUBA3D,TUBA1B,TUBA1C,TUBA1A,TUBA1C,TUBA3D,TUBAL3
143.58	TUBA	I7M9N6	311	TUBA	I7M9N6	338	KOG1376@2759|Eukaryota	KOG1376@2759|Eukaryota	TUBA4A,TUBA8,TUBA3D,TUBA3D,TUBA1B,TUBA1C,TUBA1A,TUBA1C,TUBA3D,TUBAL3	TUBA4A,TUBA8,TUBA3D,TUBA3D,TUBA1B,TUBA1C,TUBA1A,TUBA1C,TUBA3D,TUBAL3
141.93	TUBA	I7M9N6	311	TUBA	I7M9N6	163	KOG1376@2759|Eukaryota	KOG1376@2759|Eukaryota	TUBA4A,TUBA8,TUBA3D,TUBA3D,TUBA1B,TUBA1C,TUBA1A,TUBA1C,TUBA3D,TUBAL3	TUBA4A,TUBA8,TUBA3D,TUBA3D,TUBA1B,TUBA1C,TUBA1A,TUBA1C,TUBA3D,TUBAL3
141.82	TUBA	I7M9N6	311	TUBA	I7M9N6	336	KOG1376@2759|Eukaryota	KOG1376@2759|Eukaryota	TUBA4A,TUBA8,TUBA3D,TUBA3D,TUBA1B,TUBA1C,TUBA1A,TUBA1C,TUBA3D,TUBAL3	TUBA4A,TUBA8,TUBA3D,TUBA3D,TUBA1B,TUBA1C,TUBA1A,TUBA1C,TUBA3D,TUBAL3
141.59	TUBA	I7M9N6	112	TUBA	I7M9N6	401	KOG1376@2759|Eukaryota	KOG1376@2759|Eukaryota	TUBA4A,TUBA8,TUBA3D,TUBA3D,TUBA1B,TUBA1C,TUBA1A,TUBA1C,TUBA3D,TUBAL3	TUBA4A,TUBA8,TUBA3D,TUBA3D,TUBA1B,TUBA1C,TUBA1A,TUBA1C,TUBA3D,TUBAL3
140.84	TUBA	I7M9N6	311	TUBA	I7M9N6	338	KOG1376@2759|Eukaryota	KOG1376@2759|Eukaryota	TUBA4A,TUBA8,TUBA3D,TUBA3D,TUBA1B,TUBA1C,TUBA1A,TUBA1C,TUBA3D,TUBAL3	TUBA4A,TUBA8,TUBA3D,TUBA3D,TUBA1B,TUBA1C,TUBA1A,TUBA1C,TUBA3D,TUBAL3
140.84	TUBA	I7M9N6	311	TUBA	I7M9N6	394	KOG1376@2759|Eukaryota	KOG1376@2759|Eukaryota	TUBA4A,TUBA8,TUBA3D,TUBA3D,TUBA1B,TUBA1C,TUBA1A,TUBA1C,TUBA3D,TUBAL3	TUBA4A,TUBA8,TUBA3D,TUBA3D,TUBA1B,TUBA1C,TUBA1A,TUBA1C,TUBA3D,TUBAL3
140.78	TUBA	I7M9N6	311	TUBA	I7M9N6	394	KOG1376@2759|Eukaryota	KOG1376@2759|Eukaryota	TUBA4A,TUBA8,TUBA3D,TUBA3D,TUBA1B,TUBA1C,TUBA1A,TUBA1C,TUBA3D,TUBAL3	TUBA4A,TUBA8,TUBA3D,TUBA3D,TUBA1B,TUBA1C,TUBA1A,TUBA1C,TUBA3D,TUBAL3
140.1	TUBA	I7M9N6	112	TUBA	I7M9N6	401	KOG1376@2759|Eukaryota	KOG1376@2759|Eukaryota	TUBA4A,TUBA8,TUBA3D,TUBA3D,TUBA1B,TUBA1C,TUBA1A,TUBA1C,TUBA3D,TUBAL3	TUBA4A,TUBA8,TUBA3D,TUBA3D,TUBA1B,TUBA1C,TUBA1A,TUBA1C,TUBA3D,TUBAL3
139.97	TUBA	I7M9N6	96	TUBA	I7M9N6	112	KOG1376@2759|Eukaryota	KOG1376@2759|Eukaryota	TUBA4A,TUBA8,TUBA3D,TUBA3D,TUBA1B,TUBA1C,TUBA1A,TUBA1C,TUBA3D,TUBAL3	TUBA4A,TUBA8,TUBA3D,TUBA3D,TUBA1B,TUBA1C,TUBA1A,TUBA1C,TUBA3D,TUBAL3
139.73	TUBA	I7M9N6	96	TUBA	I7M9N6	112	KOG1376@2759|Eukaryota	KOG1376@2759|Eukaryota	TUBA4A,TUBA8,TUBA3D,TUBA3D,TUBA1B,TUBA1C,TUBA1A,TUBA1C,TUBA3D,TUBAL3	TUBA4A,TUBA8,TUBA3D,TUBA3D,TUBA1B,TUBA1C,TUBA1A,TUBA1C,TUBA3D,TUBAL3
139.73	TUBA	I7M9N6	96	TUBA	I7M9N6	112	KOG1376@2759|Eukaryota	KOG1376@2759|Eukaryota	TUBA4A,TUBA8,TUBA3D,TUBA3D,TUBA1B,TUBA1C,TUBA1A,TUBA1C,TUBA3D,TUBAL3	TUBA4A,TUBA8,TUBA3D,TUBA3D,TUBA1B,TUBA1C,TUBA1A,TUBA1C,TUBA3D,TUBAL3
139.44	TUBA	I7M9N6	311	TUBA	I7M9N6	401	KOG1376@2759|Eukaryota	KOG1376@2759|Eukaryota	TUBA4A,TUBA8,TUBA3D,TUBA3D,TUBA1B,TUBA1C,TUBA1A,TUBA1C,TUBA3D,TUBAL3	TUBA4A,TUBA8,TUBA3D,TUBA3D,TUBA1B,TUBA1C,TUBA1A,TUBA1C,TUBA3D,TUBAL3
139.44	TUBA	I7M9N6	311	TUBA	I7M9N6	401	KOG1376@2759|Eukaryota	KOG1376@2759|Eukaryota	TUBA4A,TUBA8,TUBA3D,TUBA3D,TUBA1B,TUBA1C,TUBA1A,TUBA1C,TUBA3D,TUBAL3	TUBA4A,TUBA8,TUBA3D,TUBA3D,TUBA1B,TUBA1C,TUBA1A,TUBA1C,TUBA3D,TUBAL3
138.25	TUBA	I7M9N6	311	TUBA	I7M9N6	394	KOG1376@2759|Eukaryota	KOG1376@2759|Eukaryota	TUBA4A,TUBA8,TUBA3D,TUBA3D,TUBA1B,TUBA1C,TUBA1A,TUBA1C,TUBA3D,TUBAL3	TUBA4A,TUBA8,TUBA3D,TUBA3D,TUBA1B,TUBA1C,TUBA1A,TUBA1C,TUBA3D,TUBAL3
138.25	TUBA	I7M9N6	311	TUBA	I7M9N6	394	KOG1376@2759|Eukaryota	KOG1376@2759|Eukaryota	TUBA4A,TUBA8,TUBA3D,TUBA3D,TUBA1B,TUBA1C,TUBA1A,TUBA1C,TUBA3D,TUBAL3	TUBA4A,TUBA8,TUBA3D,TUBA3D,TUBA1B,TUBA1C,TUBA1A,TUBA1C,TUBA3D,TUBAL3
137.88	TUBA	I7M9N6	311	TUBA	I7M9N6	401	KOG1376@2759|Eukaryota	KOG1376@2759|Eukaryota	TUBA4A,TUBA8,TUBA3D,TUBA3D,TUBA1B,TUBA1C,TUBA1A,TUBA1C,TUBA3D,TUBAL3	TUBA4A,TUBA8,TUBA3D,TUBA3D,TUBA1B,TUBA1C,TUBA1A,TUBA1C,TUBA3D,TUBAL3
137.39	TUBA	I7M9N6	96	TUBA	I7M9N6	163	KOG1376@2759|Eukaryota	KOG1376@2759|Eukaryota	TUBA4A,TUBA8,TUBA3D,TUBA3D,TUBA1B,TUBA1C,TUBA1A,TUBA1C,TUBA3D,TUBAL3	TUBA4A,TUBA8,TUBA3D,TUBA3D,TUBA1B,TUBA1C,TUBA1A,TUBA1C,TUBA3D,TUBAL3
136.83	TUBA	I7M9N6	311	TUBA	I7M9N6	336	KOG1376@2759|Eukaryota	KOG1376@2759|Eukaryota	TUBA4A,TUBA8,TUBA3D,TUBA3D,TUBA1B,TUBA1C,TUBA1A,TUBA1C,TUBA3D,TUBAL3	TUBA4A,TUBA8,TUBA3D,TUBA3D,TUBA1B,TUBA1C,TUBA1A,TUBA1C,TUBA3D,TUBAL3
136.8	TUBA	I7M9N6	96	TUBA	I7M9N6	112	KOG1376@2759|Eukaryota	KOG1376@2759|Eukaryota	TUBA4A,TUBA8,TUBA3D,TUBA3D,TUBA1B,TUBA1C,TUBA1A,TUBA1C,TUBA3D,TUBAL3	TUBA4A,TUBA8,TUBA3D,TUBA3D,TUBA1B,TUBA1C,TUBA1A,TUBA1C,TUBA3D,TUBAL3
136.02	TUBA	I7M9N6	311	TUBA	I7M9N6	394	KOG1376@2759|Eukaryota	KOG1376@2759|Eukaryota	TUBA4A,TUBA8,TUBA3D,TUBA3D,TUBA1B,TUBA1C,TUBA1A,TUBA1C,TUBA3D,TUBAL3	TUBA4A,TUBA8,TUBA3D,TUBA3D,TUBA1B,TUBA1C,TUBA1A,TUBA1C,TUBA3D,TUBAL3
135.24	TUBA	I7M9N6	311	TUBA	I7M9N6	336	KOG1376@2759|Eukaryota	KOG1376@2759|Eukaryota	TUBA4A,TUBA8,TUBA3D,TUBA3D,TUBA1B,TUBA1C,TUBA1A,TUBA1C,TUBA3D,TUBAL3	TUBA4A,TUBA8,TUBA3D,TUBA3D,TUBA1B,TUBA1C,TUBA1A,TUBA1C,TUBA3D,TUBAL3
135.04	TUBA	I7M9N6	311	TUBA	I7M9N6	336	KOG1376@2759|Eukaryota	KOG1376@2759|Eukaryota	TUBA4A,TUBA8,TUBA3D,TUBA3D,TUBA1B,TUBA1C,TUBA1A,TUBA1C,TUBA3D,TUBAL3	TUBA4A,TUBA8,TUBA3D,TUBA3D,TUBA1B,TUBA1C,TUBA1A,TUBA1C,TUBA3D,TUBAL3
133.86	TUBA	I7M9N6	326	TUBA	I7M9N6	163	KOG1376@2759|Eukaryota	KOG1376@2759|Eukaryota	TUBA4A,TUBA8,TUBA3D,TUBA3D,TUBA1B,TUBA1C,TUBA1A,TUBA1C,TUBA3D,TUBAL3	TUBA4A,TUBA8,TUBA3D,TUBA3D,TUBA1B,TUBA1C,TUBA1A,TUBA1C,TUBA3D,TUBAL3
133.02	TUBA	I7M9N6	401	TUBA	I7M9N6	311	KOG1376@2759|Eukaryota	KOG1376@2759|Eukaryota	TUBA4A,TUBA8,TUBA3D,TUBA3D,TUBA1B,TUBA1C,TUBA1A,TUBA1C,TUBA3D,TUBAL3	TUBA4A,TUBA8,TUBA3D,TUBA3D,TUBA1B,TUBA1C,TUBA1A,TUBA1C,TUBA3D,TUBAL3
129.88	TUBA	I7M9N6	311	TUBA	I7M9N6	394	KOG1376@2759|Eukaryota	KOG1376@2759|Eukaryota	TUBA4A,TUBA8,TUBA3D,TUBA3D,TUBA1B,TUBA1C,TUBA1A,TUBA1C,TUBA3D,TUBAL3	TUBA4A,TUBA8,TUBA3D,TUBA3D,TUBA1B,TUBA1C,TUBA1A,TUBA1C,TUBA3D,TUBAL3
129.88	TUBA	I7M9N6	311	TUBA	I7M9N6	394	KOG1376@2759|Eukaryota	KOG1376@2759|Eukaryota	TUBA4A,TUBA8,TUBA3D,TUBA3D,TUBA1B,TUBA1C,TUBA1A,TUBA1C,TUBA3D,TUBAL3	TUBA4A,TUBA8,TUBA3D,TUBA3D,TUBA1B,TUBA1C,TUBA1A,TUBA1C,TUBA3D,TUBAL3
129.72	TUBA	I7M9N6	401	TUBA	I7M9N6	163	KOG1376@2759|Eukaryota	KOG1376@2759|Eukaryota	TUBA4A,TUBA8,TUBA3D,TUBA3D,TUBA1B,TUBA1C,TUBA1A,TUBA1C,TUBA3D,TUBAL3	TUBA4A,TUBA8,TUBA3D,TUBA3D,TUBA1B,TUBA1C,TUBA1A,TUBA1C,TUBA3D,TUBAL3
129.39	TUBA	I7M9N6	311	TUBA	I7M9N6	394	KOG1376@2759|Eukaryota	KOG1376@2759|Eukaryota	TUBA4A,TUBA8,TUBA3D,TUBA3D,TUBA1B,TUBA1C,TUBA1A,TUBA1C,TUBA3D,TUBAL3	TUBA4A,TUBA8,TUBA3D,TUBA3D,TUBA1B,TUBA1C,TUBA1A,TUBA1C,TUBA3D,TUBAL3
128.69	TUBA	I7M9N6	96	TUBA	I7M9N6	112	KOG1376@2759|Eukaryota	KOG1376@2759|Eukaryota	TUBA4A,TUBA8,TUBA3D,TUBA3D,TUBA1B,TUBA1C,TUBA1A,TUBA1C,TUBA3D,TUBAL3	TUBA4A,TUBA8,TUBA3D,TUBA3D,TUBA1B,TUBA1C,TUBA1A,TUBA1C,TUBA3D,TUBAL3
128.69	TUBA	I7M9N6	96	TUBA	I7M9N6	112	KOG1376@2759|Eukaryota	KOG1376@2759|Eukaryota	TUBA4A,TUBA8,TUBA3D,TUBA3D,TUBA1B,TUBA1C,TUBA1A,TUBA1C,TUBA3D,TUBAL3	TUBA4A,TUBA8,TUBA3D,TUBA3D,TUBA1B,TUBA1C,TUBA1A,TUBA1C,TUBA3D,TUBAL3
128.61	TUBA	I7M9N6	311	TUBA	I7M9N6	401	KOG1376@2759|Eukaryota	KOG1376@2759|Eukaryota	TUBA4A,TUBA8,TUBA3D,TUBA3D,TUBA1B,TUBA1C,TUBA1A,TUBA1C,TUBA3D,TUBAL3	TUBA4A,TUBA8,TUBA3D,TUBA3D,TUBA1B,TUBA1C,TUBA1A,TUBA1C,TUBA3D,TUBAL3
128.61	TUBA	I7M9N6	112	TUBA	I7M9N6	401	KOG1376@2759|Eukaryota	KOG1376@2759|Eukaryota	TUBA4A,TUBA8,TUBA3D,TUBA3D,TUBA1B,TUBA1C,TUBA1A,TUBA1C,TUBA3D,TUBAL3	TUBA4A,TUBA8,TUBA3D,TUBA3D,TUBA1B,TUBA1C,TUBA1A,TUBA1C,TUBA3D,TUBAL3
127.32	TUBA	I7M9N6	311	TUBA	I7M9N6	336	KOG1376@2759|Eukaryota	KOG1376@2759|Eukaryota	TUBA4A,TUBA8,TUBA3D,TUBA3D,TUBA1B,TUBA1C,TUBA1A,TUBA1C,TUBA3D,TUBAL3	TUBA4A,TUBA8,TUBA3D,TUBA3D,TUBA1B,TUBA1C,TUBA1A,TUBA1C,TUBA3D,TUBAL3
127.07	TUBA	I7M9N6	311	TUBA	I7M9N6	401	KOG1376@2759|Eukaryota	KOG1376@2759|Eukaryota	TUBA4A,TUBA8,TUBA3D,TUBA3D,TUBA1B,TUBA1C,TUBA1A,TUBA1C,TUBA3D,TUBAL3	TUBA4A,TUBA8,TUBA3D,TUBA3D,TUBA1B,TUBA1C,TUBA1A,TUBA1C,TUBA3D,TUBAL3
127.02	TUBA	I7M9N6	112	TUBA	I7M9N6	401	KOG1376@2759|Eukaryota	KOG1376@2759|Eukaryota	TUBA4A,TUBA8,TUBA3D,TUBA3D,TUBA1B,TUBA1C,TUBA1A,TUBA1C,TUBA3D,TUBAL3	TUBA4A,TUBA8,TUBA3D,TUBA3D,TUBA1B,TUBA1C,TUBA1A,TUBA1C,TUBA3D,TUBAL3
126.09	TUBA	I7M9N6	311	TUBA	I7M9N6	336	KOG1376@2759|Eukaryota	KOG1376@2759|Eukaryota	TUBA4A,TUBA8,TUBA3D,TUBA3D,TUBA1B,TUBA1C,TUBA1A,TUBA1C,TUBA3D,TUBAL3	TUBA4A,TUBA8,TUBA3D,TUBA3D,TUBA1B,TUBA1C,TUBA1A,TUBA1C,TUBA3D,TUBAL3
125.84	TUBA	I7M9N6	311	TUBA	I7M9N6	336	KOG1376@2759|Eukaryota	KOG1376@2759|Eukaryota	TUBA4A,TUBA8,TUBA3D,TUBA3D,TUBA1B,TUBA1C,TUBA1A,TUBA1C,TUBA3D,TUBAL3	TUBA4A,TUBA8,TUBA3D,TUBA3D,TUBA1B,TUBA1C,TUBA1A,TUBA1C,TUBA3D,TUBAL3
125.53	TUBA	I7M9N6	311	TUBA	I7M9N6	163	KOG1376@2759|Eukaryota	KOG1376@2759|Eukaryota	TUBA4A,TUBA8,TUBA3D,TUBA3D,TUBA1B,TUBA1C,TUBA1A,TUBA1C,TUBA3D,TUBAL3	TUBA4A,TUBA8,TUBA3D,TUBA3D,TUBA1B,TUBA1C,TUBA1A,TUBA1C,TUBA3D,TUBAL3
125.31	TUBA	I7M9N6	96	TUBA	I7M9N6	112	KOG1376@2759|Eukaryota	KOG1376@2759|Eukaryota	TUBA4A,TUBA8,TUBA3D,TUBA3D,TUBA1B,TUBA1C,TUBA1A,TUBA1C,TUBA3D,TUBAL3	TUBA4A,TUBA8,TUBA3D,TUBA3D,TUBA1B,TUBA1C,TUBA1A,TUBA1C,TUBA3D,TUBAL3
125.31	TUBA	I7M9N6	96	TUBA	I7M9N6	112	KOG1376@2759|Eukaryota	KOG1376@2759|Eukaryota	TUBA4A,TUBA8,TUBA3D,TUBA3D,TUBA1B,TUBA1C,TUBA1A,TUBA1C,TUBA3D,TUBAL3	TUBA4A,TUBA8,TUBA3D,TUBA3D,TUBA1B,TUBA1C,TUBA1A,TUBA1C,TUBA3D,TUBAL3
125.22	TUBA	I7M9N6	311	TUBA	I7M9N6	336	KOG1376@2759|Eukaryota	KOG1376@2759|Eukaryota	TUBA4A,TUBA8,TUBA3D,TUBA3D,TUBA1B,TUBA1C,TUBA1A,TUBA1C,TUBA3D,TUBAL3	TUBA4A,TUBA8,TUBA3D,TUBA3D,TUBA1B,TUBA1C,TUBA1A,TUBA1C,TUBA3D,TUBAL3
123.76	TUBA	I7M9N6	112	TUBA	I7M9N6	401	KOG1376@2759|Eukaryota	KOG1376@2759|Eukaryota	TUBA4A,TUBA8,TUBA3D,TUBA3D,TUBA1B,TUBA1C,TUBA1A,TUBA1C,TUBA3D,TUBAL3	TUBA4A,TUBA8,TUBA3D,TUBA3D,TUBA1B,TUBA1C,TUBA1A,TUBA1C,TUBA3D,TUBAL3
123.72	TUBA	I7M9N6	96	TUBA	I7M9N6	112	KOG1376@2759|Eukaryota	KOG1376@2759|Eukaryota	TUBA4A,TUBA8,TUBA3D,TUBA3D,TUBA1B,TUBA1C,TUBA1A,TUBA1C,TUBA3D,TUBAL3	TUBA4A,TUBA8,TUBA3D,TUBA3D,TUBA1B,TUBA1C,TUBA1A,TUBA1C,TUBA3D,TUBAL3
122.98	TUBA	I7M9N6	304	TUBA	I7M9N6	311	KOG1376@2759|Eukaryota	KOG1376@2759|Eukaryota	TUBA4A,TUBA8,TUBA3D,TUBA3D,TUBA1B,TUBA1C,TUBA1A,TUBA1C,TUBA3D,TUBAL3	TUBA4A,TUBA8,TUBA3D,TUBA3D,TUBA1B,TUBA1C,TUBA1A,TUBA1C,TUBA3D,TUBAL3
122.78	TUBA	I7M9N6	96	TUBA	I7M9N6	112	KOG1376@2759|Eukaryota	KOG1376@2759|Eukaryota	TUBA4A,TUBA8,TUBA3D,TUBA3D,TUBA1B,TUBA1C,TUBA1A,TUBA1C,TUBA3D,TUBAL3	TUBA4A,TUBA8,TUBA3D,TUBA3D,TUBA1B,TUBA1C,TUBA1A,TUBA1C,TUBA3D,TUBAL3
121.76	TUBA	I7M9N6	311	TUBA	I7M9N6	336	KOG1376@2759|Eukaryota	KOG1376@2759|Eukaryota	TUBA4A,TUBA8,TUBA3D,TUBA3D,TUBA1B,TUBA1C,TUBA1A,TUBA1C,TUBA3D,TUBAL3	TUBA4A,TUBA8,TUBA3D,TUBA3D,TUBA1B,TUBA1C,TUBA1A,TUBA1C,TUBA3D,TUBAL3
121.24	TUBA	I7M9N6	311	TUBA	I7M9N6	336	KOG1376@2759|Eukaryota	KOG1376@2759|Eukaryota	TUBA4A,TUBA8,TUBA3D,TUBA3D,TUBA1B,TUBA1C,TUBA1A,TUBA1C,TUBA3D,TUBAL3	TUBA4A,TUBA8,TUBA3D,TUBA3D,TUBA1B,TUBA1C,TUBA1A,TUBA1C,TUBA3D,TUBAL3
120.9	TUBA	I7M9N6	311	TUBA	I7M9N6	336	KOG1376@2759|Eukaryota	KOG1376@2759|Eukaryota	TUBA4A,TUBA8,TUBA3D,TUBA3D,TUBA1B,TUBA1C,TUBA1A,TUBA1C,TUBA3D,TUBAL3	TUBA4A,TUBA8,TUBA3D,TUBA3D,TUBA1B,TUBA1C,TUBA1A,TUBA1C,TUBA3D,TUBAL3
119.79	TUBA	I7M9N6	311	TUBA	I7M9N6	336	KOG1376@2759|Eukaryota	KOG1376@2759|Eukaryota	TUBA4A,TUBA8,TUBA3D,TUBA3D,TUBA1B,TUBA1C,TUBA1A,TUBA1C,TUBA3D,TUBAL3	TUBA4A,TUBA8,TUBA3D,TUBA3D,TUBA1B,TUBA1C,TUBA1A,TUBA1C,TUBA3D,TUBAL3
118.32	TUBA	I7M9N6	112	TUBA	I7M9N6	401	KOG1376@2759|Eukaryota	KOG1376@2759|Eukaryota	TUBA4A,TUBA8,TUBA3D,TUBA3D,TUBA1B,TUBA1C,TUBA1A,TUBA1C,TUBA3D,TUBAL3	TUBA4A,TUBA8,TUBA3D,TUBA3D,TUBA1B,TUBA1C,TUBA1A,TUBA1C,TUBA3D,TUBAL3
115.49	TUBA	I7M9N6	96	TUBA	I7M9N6	112	KOG1376@2759|Eukaryota	KOG1376@2759|Eukaryota	TUBA4A,TUBA8,TUBA3D,TUBA3D,TUBA1B,TUBA1C,TUBA1A,TUBA1C,TUBA3D,TUBAL3	TUBA4A,TUBA8,TUBA3D,TUBA3D,TUBA1B,TUBA1C,TUBA1A,TUBA1C,TUBA3D,TUBAL3
115.49	TUBA	I7M9N6	96	TUBA	I7M9N6	112	KOG1376@2759|Eukaryota	KOG1376@2759|Eukaryota	TUBA4A,TUBA8,TUBA3D,TUBA3D,TUBA1B,TUBA1C,TUBA1A,TUBA1C,TUBA3D,TUBAL3	TUBA4A,TUBA8,TUBA3D,TUBA3D,TUBA1B,TUBA1C,TUBA1A,TUBA1C,TUBA3D,TUBAL3
115.49	TUBA	I7M9N6	96	TUBA	I7M9N6	112	KOG1376@2759|Eukaryota	KOG1376@2759|Eukaryota	TUBA4A,TUBA8,TUBA3D,TUBA3D,TUBA1B,TUBA1C,TUBA1A,TUBA1C,TUBA3D,TUBAL3	TUBA4A,TUBA8,TUBA3D,TUBA3D,TUBA1B,TUBA1C,TUBA1A,TUBA1C,TUBA3D,TUBAL3
115.49	TUBA	I7M9N6	96	TUBA	I7M9N6	112	KOG1376@2759|Eukaryota	KOG1376@2759|Eukaryota	TUBA4A,TUBA8,TUBA3D,TUBA3D,TUBA1B,TUBA1C,TUBA1A,TUBA1C,TUBA3D,TUBAL3	TUBA4A,TUBA8,TUBA3D,TUBA3D,TUBA1B,TUBA1C,TUBA1A,TUBA1C,TUBA3D,TUBAL3
115.01	TUBA	I7M9N6	311	TUBA	I7M9N6	401	KOG1376@2759|Eukaryota	KOG1376@2759|Eukaryota	TUBA4A,TUBA8,TUBA3D,TUBA3D,TUBA1B,TUBA1C,TUBA1A,TUBA1C,TUBA3D,TUBAL3	TUBA4A,TUBA8,TUBA3D,TUBA3D,TUBA1B,TUBA1C,TUBA1A,TUBA1C,TUBA3D,TUBAL3
114.99	TUBA	I7M9N6	311	TUBA	I7M9N6	163	KOG1376@2759|Eukaryota	KOG1376@2759|Eukaryota	TUBA4A,TUBA8,TUBA3D,TUBA3D,TUBA1B,TUBA1C,TUBA1A,TUBA1C,TUBA3D,TUBAL3	TUBA4A,TUBA8,TUBA3D,TUBA3D,TUBA1B,TUBA1C,TUBA1A,TUBA1C,TUBA3D,TUBAL3
114.64	TUBA	I7M9N6	311	TUBA	I7M9N6	338	KOG1376@2759|Eukaryota	KOG1376@2759|Eukaryota	TUBA4A,TUBA8,TUBA3D,TUBA3D,TUBA1B,TUBA1C,TUBA1A,TUBA1C,TUBA3D,TUBAL3	TUBA4A,TUBA8,TUBA3D,TUBA3D,TUBA1B,TUBA1C,TUBA1A,TUBA1C,TUBA3D,TUBAL3
113.71	TUBA	I7M9N6	311	TUBA	I7M9N6	401	KOG1376@2759|Eukaryota	KOG1376@2759|Eukaryota	TUBA4A,TUBA8,TUBA3D,TUBA3D,TUBA1B,TUBA1C,TUBA1A,TUBA1C,TUBA3D,TUBAL3	TUBA4A,TUBA8,TUBA3D,TUBA3D,TUBA1B,TUBA1C,TUBA1A,TUBA1C,TUBA3D,TUBAL3
113.71	TUBA	I7M9N6	401	TUBA	I7M9N6	163	KOG1376@2759|Eukaryota	KOG1376@2759|Eukaryota	TUBA4A,TUBA8,TUBA3D,TUBA3D,TUBA1B,TUBA1C,TUBA1A,TUBA1C,TUBA3D,TUBAL3	TUBA4A,TUBA8,TUBA3D,TUBA3D,TUBA1B,TUBA1C,TUBA1A,TUBA1C,TUBA3D,TUBAL3
113.25	TUBA	I7M9N6	311	TUBA	I7M9N6	336	KOG1376@2759|Eukaryota	KOG1376@2759|Eukaryota	TUBA4A,TUBA8,TUBA3D,TUBA3D,TUBA1B,TUBA1C,TUBA1A,TUBA1C,TUBA3D,TUBAL3	TUBA4A,TUBA8,TUBA3D,TUBA3D,TUBA1B,TUBA1C,TUBA1A,TUBA1C,TUBA3D,TUBAL3
111.17	TUBA	I7M9N6	96	TUBA	I7M9N6	112	KOG1376@2759|Eukaryota	KOG1376@2759|Eukaryota	TUBA4A,TUBA8,TUBA3D,TUBA3D,TUBA1B,TUBA1C,TUBA1A,TUBA1C,TUBA3D,TUBAL3	TUBA4A,TUBA8,TUBA3D,TUBA3D,TUBA1B,TUBA1C,TUBA1A,TUBA1C,TUBA3D,TUBAL3
111.12	TUBA	I7M9N6	311	TUBA	I7M9N6	336	KOG1376@2759|Eukaryota	KOG1376@2759|Eukaryota	TUBA4A,TUBA8,TUBA3D,TUBA3D,TUBA1B,TUBA1C,TUBA1A,TUBA1C,TUBA3D,TUBAL3	TUBA4A,TUBA8,TUBA3D,TUBA3D,TUBA1B,TUBA1C,TUBA1A,TUBA1C,TUBA3D,TUBAL3
110.98	TUBA	I7M9N6	311	TUBA	I7M9N6	336	KOG1376@2759|Eukaryota	KOG1376@2759|Eukaryota	TUBA4A,TUBA8,TUBA3D,TUBA3D,TUBA1B,TUBA1C,TUBA1A,TUBA1C,TUBA3D,TUBAL3	TUBA4A,TUBA8,TUBA3D,TUBA3D,TUBA1B,TUBA1C,TUBA1A,TUBA1C,TUBA3D,TUBAL3
110.06	TUBA	I7M9N6	311	TUBA	I7M9N6	336	KOG1376@2759|Eukaryota	KOG1376@2759|Eukaryota	TUBA4A,TUBA8,TUBA3D,TUBA3D,TUBA1B,TUBA1C,TUBA1A,TUBA1C,TUBA3D,TUBAL3	TUBA4A,TUBA8,TUBA3D,TUBA3D,TUBA1B,TUBA1C,TUBA1A,TUBA1C,TUBA3D,TUBAL3
109.71	TUBA	I7M9N6	326	TUBA	I7M9N6	163	KOG1376@2759|Eukaryota	KOG1376@2759|Eukaryota	TUBA4A,TUBA8,TUBA3D,TUBA3D,TUBA1B,TUBA1C,TUBA1A,TUBA1C,TUBA3D,TUBAL3	TUBA4A,TUBA8,TUBA3D,TUBA3D,TUBA1B,TUBA1C,TUBA1A,TUBA1C,TUBA3D,TUBAL3
109.21	TUBA	I7M9N6	336	TUBA	I7M9N6	401	KOG1376@2759|Eukaryota	KOG1376@2759|Eukaryota	TUBA4A,TUBA8,TUBA3D,TUBA3D,TUBA1B,TUBA1C,TUBA1A,TUBA1C,TUBA3D,TUBAL3	TUBA4A,TUBA8,TUBA3D,TUBA3D,TUBA1B,TUBA1C,TUBA1A,TUBA1C,TUBA3D,TUBAL3
109.11	TUBA	I7M9N6	96	TUBA	I7M9N6	163	KOG1376@2759|Eukaryota	KOG1376@2759|Eukaryota	TUBA4A,TUBA8,TUBA3D,TUBA3D,TUBA1B,TUBA1C,TUBA1A,TUBA1C,TUBA3D,TUBAL3	TUBA4A,TUBA8,TUBA3D,TUBA3D,TUBA1B,TUBA1C,TUBA1A,TUBA1C,TUBA3D,TUBAL3
109.11	TUBA	I7M9N6	326	TUBA	I7M9N6	163	KOG1376@2759|Eukaryota	KOG1376@2759|Eukaryota	TUBA4A,TUBA8,TUBA3D,TUBA3D,TUBA1B,TUBA1C,TUBA1A,TUBA1C,TUBA3D,TUBAL3	TUBA4A,TUBA8,TUBA3D,TUBA3D,TUBA1B,TUBA1C,TUBA1A,TUBA1C,TUBA3D,TUBAL3
107.73	TUBA	I7M9N6	112	TUBA	I7M9N6	401	KOG1376@2759|Eukaryota	KOG1376@2759|Eukaryota	TUBA4A,TUBA8,TUBA3D,TUBA3D,TUBA1B,TUBA1C,TUBA1A,TUBA1C,TUBA3D,TUBAL3	TUBA4A,TUBA8,TUBA3D,TUBA3D,TUBA1B,TUBA1C,TUBA1A,TUBA1C,TUBA3D,TUBAL3
107.47	TUBA	I7M9N6	96	TUBA	I7M9N6	112	KOG1376@2759|Eukaryota	KOG1376@2759|Eukaryota	TUBA4A,TUBA8,TUBA3D,TUBA3D,TUBA1B,TUBA1C,TUBA1A,TUBA1C,TUBA3D,TUBAL3	TUBA4A,TUBA8,TUBA3D,TUBA3D,TUBA1B,TUBA1C,TUBA1A,TUBA1C,TUBA3D,TUBAL3
107.47	TUBA	I7M9N6	96	TUBA	I7M9N6	112	KOG1376@2759|Eukaryota	KOG1376@2759|Eukaryota	TUBA4A,TUBA8,TUBA3D,TUBA3D,TUBA1B,TUBA1C,TUBA1A,TUBA1C,TUBA3D,TUBAL3	TUBA4A,TUBA8,TUBA3D,TUBA3D,TUBA1B,TUBA1C,TUBA1A,TUBA1C,TUBA3D,TUBAL3
107.47	TUBA	I7M9N6	96	TUBA	I7M9N6	112	KOG1376@2759|Eukaryota	KOG1376@2759|Eukaryota	TUBA4A,TUBA8,TUBA3D,TUBA3D,TUBA1B,TUBA1C,TUBA1A,TUBA1C,TUBA3D,TUBAL3	TUBA4A,TUBA8,TUBA3D,TUBA3D,TUBA1B,TUBA1C,TUBA1A,TUBA1C,TUBA3D,TUBAL3
107.01	TUBA	I7M9N6	112	TUBA	I7M9N6	401	KOG1376@2759|Eukaryota	KOG1376@2759|Eukaryota	TUBA4A,TUBA8,TUBA3D,TUBA3D,TUBA1B,TUBA1C,TUBA1A,TUBA1C,TUBA3D,TUBAL3	TUBA4A,TUBA8,TUBA3D,TUBA3D,TUBA1B,TUBA1C,TUBA1A,TUBA1C,TUBA3D,TUBAL3
106.93	TUBA	I7M9N6	326	TUBA	I7M9N6	163	KOG1376@2759|Eukaryota	KOG1376@2759|Eukaryota	TUBA4A,TUBA8,TUBA3D,TUBA3D,TUBA1B,TUBA1C,TUBA1A,TUBA1C,TUBA3D,TUBAL3	TUBA4A,TUBA8,TUBA3D,TUBA3D,TUBA1B,TUBA1C,TUBA1A,TUBA1C,TUBA3D,TUBAL3
106.42	TUBA	I7M9N6	311	TUBA	I7M9N6	336	KOG1376@2759|Eukaryota	KOG1376@2759|Eukaryota	TUBA4A,TUBA8,TUBA3D,TUBA3D,TUBA1B,TUBA1C,TUBA1A,TUBA1C,TUBA3D,TUBAL3	TUBA4A,TUBA8,TUBA3D,TUBA3D,TUBA1B,TUBA1C,TUBA1A,TUBA1C,TUBA3D,TUBAL3
106.37	TUBA	I7M9N6	311	TUBA	I7M9N6	401	KOG1376@2759|Eukaryota	KOG1376@2759|Eukaryota	TUBA4A,TUBA8,TUBA3D,TUBA3D,TUBA1B,TUBA1C,TUBA1A,TUBA1C,TUBA3D,TUBAL3	TUBA4A,TUBA8,TUBA3D,TUBA3D,TUBA1B,TUBA1C,TUBA1A,TUBA1C,TUBA3D,TUBAL3
105.46	TUBA	I7M9N6	311	TUBA	I7M9N6	338	KOG1376@2759|Eukaryota	KOG1376@2759|Eukaryota	TUBA4A,TUBA8,TUBA3D,TUBA3D,TUBA1B,TUBA1C,TUBA1A,TUBA1C,TUBA3D,TUBAL3	TUBA4A,TUBA8,TUBA3D,TUBA3D,TUBA1B,TUBA1C,TUBA1A,TUBA1C,TUBA3D,TUBAL3
105.41	TUBA	I7M9N6	311	TUBA	I7M9N6	336	KOG1376@2759|Eukaryota	KOG1376@2759|Eukaryota	TUBA4A,TUBA8,TUBA3D,TUBA3D,TUBA1B,TUBA1C,TUBA1A,TUBA1C,TUBA3D,TUBAL3	TUBA4A,TUBA8,TUBA3D,TUBA3D,TUBA1B,TUBA1C,TUBA1A,TUBA1C,TUBA3D,TUBAL3
104.95	TUBA	I7M9N6	311	TUBA	I7M9N6	338	KOG1376@2759|Eukaryota	KOG1376@2759|Eukaryota	TUBA4A,TUBA8,TUBA3D,TUBA3D,TUBA1B,TUBA1C,TUBA1A,TUBA1C,TUBA3D,TUBAL3	TUBA4A,TUBA8,TUBA3D,TUBA3D,TUBA1B,TUBA1C,TUBA1A,TUBA1C,TUBA3D,TUBAL3
104.95	TUBA	I7M9N6	311	TUBA	I7M9N6	336	KOG1376@2759|Eukaryota	KOG1376@2759|Eukaryota	TUBA4A,TUBA8,TUBA3D,TUBA3D,TUBA1B,TUBA1C,TUBA1A,TUBA1C,TUBA3D,TUBAL3	TUBA4A,TUBA8,TUBA3D,TUBA3D,TUBA1B,TUBA1C,TUBA1A,TUBA1C,TUBA3D,TUBAL3
103.21	TUBA	I7M9N6	311	TUBA	I7M9N6	336	KOG1376@2759|Eukaryota	KOG1376@2759|Eukaryota	TUBA4A,TUBA8,TUBA3D,TUBA3D,TUBA1B,TUBA1C,TUBA1A,TUBA1C,TUBA3D,TUBAL3	TUBA4A,TUBA8,TUBA3D,TUBA3D,TUBA1B,TUBA1C,TUBA1A,TUBA1C,TUBA3D,TUBAL3
103.19	TUBA	I7M9N6	311	TUBA	I7M9N6	336	KOG1376@2759|Eukaryota	KOG1376@2759|Eukaryota	TUBA4A,TUBA8,TUBA3D,TUBA3D,TUBA1B,TUBA1C,TUBA1A,TUBA1C,TUBA3D,TUBAL3	TUBA4A,TUBA8,TUBA3D,TUBA3D,TUBA1B,TUBA1C,TUBA1A,TUBA1C,TUBA3D,TUBAL3
102.51	TUBA	I7M9N6	311	TUBA	I7M9N6	401	KOG1376@2759|Eukaryota	KOG1376@2759|Eukaryota	TUBA4A,TUBA8,TUBA3D,TUBA3D,TUBA1B,TUBA1C,TUBA1A,TUBA1C,TUBA3D,TUBAL3	TUBA4A,TUBA8,TUBA3D,TUBA3D,TUBA1B,TUBA1C,TUBA1A,TUBA1C,TUBA3D,TUBAL3
102.51	TUBA	I7M9N6	96	TUBA	I7M9N6	401	KOG1376@2759|Eukaryota	KOG1376@2759|Eukaryota	TUBA4A,TUBA8,TUBA3D,TUBA3D,TUBA1B,TUBA1C,TUBA1A,TUBA1C,TUBA3D,TUBAL3	TUBA4A,TUBA8,TUBA3D,TUBA3D,TUBA1B,TUBA1C,TUBA1A,TUBA1C,TUBA3D,TUBAL3
101.64	TUBA	I7M9N6	96	TUBA	I7M9N6	112	KOG1376@2759|Eukaryota	KOG1376@2759|Eukaryota	TUBA4A,TUBA8,TUBA3D,TUBA3D,TUBA1B,TUBA1C,TUBA1A,TUBA1C,TUBA3D,TUBAL3	TUBA4A,TUBA8,TUBA3D,TUBA3D,TUBA1B,TUBA1C,TUBA1A,TUBA1C,TUBA3D,TUBAL3
101.64	TUBA	I7M9N6	96	TUBA	I7M9N6	112	KOG1376@2759|Eukaryota	KOG1376@2759|Eukaryota	TUBA4A,TUBA8,TUBA3D,TUBA3D,TUBA1B,TUBA1C,TUBA1A,TUBA1C,TUBA3D,TUBAL3	TUBA4A,TUBA8,TUBA3D,TUBA3D,TUBA1B,TUBA1C,TUBA1A,TUBA1C,TUBA3D,TUBAL3
101.55	TUBA	I7M9N6	311	TUBA	I7M9N6	336	KOG1376@2759|Eukaryota	KOG1376@2759|Eukaryota	TUBA4A,TUBA8,TUBA3D,TUBA3D,TUBA1B,TUBA1C,TUBA1A,TUBA1C,TUBA3D,TUBAL3	TUBA4A,TUBA8,TUBA3D,TUBA3D,TUBA1B,TUBA1C,TUBA1A,TUBA1C,TUBA3D,TUBAL3
101.25	TUBA	I7M9N6	326	TUBA	I7M9N6	163	KOG1376@2759|Eukaryota	KOG1376@2759|Eukaryota	TUBA4A,TUBA8,TUBA3D,TUBA3D,TUBA1B,TUBA1C,TUBA1A,TUBA1C,TUBA3D,TUBAL3	TUBA4A,TUBA8,TUBA3D,TUBA3D,TUBA1B,TUBA1C,TUBA1A,TUBA1C,TUBA3D,TUBAL3
100.99	TUBA	I7M9N6	311	TUBA	I7M9N6	338	KOG1376@2759|Eukaryota	KOG1376@2759|Eukaryota	TUBA4A,TUBA8,TUBA3D,TUBA3D,TUBA1B,TUBA1C,TUBA1A,TUBA1C,TUBA3D,TUBAL3	TUBA4A,TUBA8,TUBA3D,TUBA3D,TUBA1B,TUBA1C,TUBA1A,TUBA1C,TUBA3D,TUBAL3
100.02	TUBA	I7M9N6	96	TUBA	I7M9N6	326	KOG1376@2759|Eukaryota	KOG1376@2759|Eukaryota	TUBA4A,TUBA8,TUBA3D,TUBA3D,TUBA1B,TUBA1C,TUBA1A,TUBA1C,TUBA3D,TUBAL3	TUBA4A,TUBA8,TUBA3D,TUBA3D,TUBA1B,TUBA1C,TUBA1A,TUBA1C,TUBA3D,TUBAL3
99.14	TUBA	I7M9N6	96	TUBA	I7M9N6	112	KOG1376@2759|Eukaryota	KOG1376@2759|Eukaryota	TUBA4A,TUBA8,TUBA3D,TUBA3D,TUBA1B,TUBA1C,TUBA1A,TUBA1C,TUBA3D,TUBAL3	TUBA4A,TUBA8,TUBA3D,TUBA3D,TUBA1B,TUBA1C,TUBA1A,TUBA1C,TUBA3D,TUBAL3
99.14	TUBA	I7M9N6	96	TUBA	I7M9N6	112	KOG1376@2759|Eukaryota	KOG1376@2759|Eukaryota	TUBA4A,TUBA8,TUBA3D,TUBA3D,TUBA1B,TUBA1C,TUBA1A,TUBA1C,TUBA3D,TUBAL3	TUBA4A,TUBA8,TUBA3D,TUBA3D,TUBA1B,TUBA1C,TUBA1A,TUBA1C,TUBA3D,TUBAL3
98.93	TUBA	I7M9N6	311	TUBA	I7M9N6	401	KOG1376@2759|Eukaryota	KOG1376@2759|Eukaryota	TUBA4A,TUBA8,TUBA3D,TUBA3D,TUBA1B,TUBA1C,TUBA1A,TUBA1C,TUBA3D,TUBAL3	TUBA4A,TUBA8,TUBA3D,TUBA3D,TUBA1B,TUBA1C,TUBA1A,TUBA1C,TUBA3D,TUBAL3
97.64	TUBA	I7M9N6	311	TUBA	I7M9N6	163	KOG1376@2759|Eukaryota	KOG1376@2759|Eukaryota	TUBA4A,TUBA8,TUBA3D,TUBA3D,TUBA1B,TUBA1C,TUBA1A,TUBA1C,TUBA3D,TUBAL3	TUBA4A,TUBA8,TUBA3D,TUBA3D,TUBA1B,TUBA1C,TUBA1A,TUBA1C,TUBA3D,TUBAL3
97.63	TUBA	I7M9N6	112	TUBA	I7M9N6	401	KOG1376@2759|Eukaryota	KOG1376@2759|Eukaryota	TUBA4A,TUBA8,TUBA3D,TUBA3D,TUBA1B,TUBA1C,TUBA1A,TUBA1C,TUBA3D,TUBAL3	TUBA4A,TUBA8,TUBA3D,TUBA3D,TUBA1B,TUBA1C,TUBA1A,TUBA1C,TUBA3D,TUBAL3
97.43	TUBA	I7M9N6	311	TUBA	I7M9N6	163	KOG1376@2759|Eukaryota	KOG1376@2759|Eukaryota	TUBA4A,TUBA8,TUBA3D,TUBA3D,TUBA1B,TUBA1C,TUBA1A,TUBA1C,TUBA3D,TUBAL3	TUBA4A,TUBA8,TUBA3D,TUBA3D,TUBA1B,TUBA1C,TUBA1A,TUBA1C,TUBA3D,TUBAL3
97.31	TUBA	I7M9N6	112	TUBA	I7M9N6	401	KOG1376@2759|Eukaryota	KOG1376@2759|Eukaryota	TUBA4A,TUBA8,TUBA3D,TUBA3D,TUBA1B,TUBA1C,TUBA1A,TUBA1C,TUBA3D,TUBAL3	TUBA4A,TUBA8,TUBA3D,TUBA3D,TUBA1B,TUBA1C,TUBA1A,TUBA1C,TUBA3D,TUBAL3
96.11	TUBA	I7M9N6	304	TUBA	I7M9N6	311	KOG1376@2759|Eukaryota	KOG1376@2759|Eukaryota	TUBA4A,TUBA8,TUBA3D,TUBA3D,TUBA1B,TUBA1C,TUBA1A,TUBA1C,TUBA3D,TUBAL3	TUBA4A,TUBA8,TUBA3D,TUBA3D,TUBA1B,TUBA1C,TUBA1A,TUBA1C,TUBA3D,TUBAL3
95.1	TUBA	I7M9N6	96	TUBA	I7M9N6	401	KOG1376@2759|Eukaryota	KOG1376@2759|Eukaryota	TUBA4A,TUBA8,TUBA3D,TUBA3D,TUBA1B,TUBA1C,TUBA1A,TUBA1C,TUBA3D,TUBAL3	TUBA4A,TUBA8,TUBA3D,TUBA3D,TUBA1B,TUBA1C,TUBA1A,TUBA1C,TUBA3D,TUBAL3
95.1	TUBA	I7M9N6	112	TUBA	I7M9N6	401	KOG1376@2759|Eukaryota	KOG1376@2759|Eukaryota	TUBA4A,TUBA8,TUBA3D,TUBA3D,TUBA1B,TUBA1C,TUBA1A,TUBA1C,TUBA3D,TUBAL3	TUBA4A,TUBA8,TUBA3D,TUBA3D,TUBA1B,TUBA1C,TUBA1A,TUBA1C,TUBA3D,TUBAL3
94.36	TUBA	I7M9N6	311	TUBA	I7M9N6	338	KOG1376@2759|Eukaryota	KOG1376@2759|Eukaryota	TUBA4A,TUBA8,TUBA3D,TUBA3D,TUBA1B,TUBA1C,TUBA1A,TUBA1C,TUBA3D,TUBAL3	TUBA4A,TUBA8,TUBA3D,TUBA3D,TUBA1B,TUBA1C,TUBA1A,TUBA1C,TUBA3D,TUBAL3
93.84	TUBA	I7M9N6	304	TUBA	I7M9N6	311	KOG1376@2759|Eukaryota	KOG1376@2759|Eukaryota	TUBA4A,TUBA8,TUBA3D,TUBA3D,TUBA1B,TUBA1C,TUBA1A,TUBA1C,TUBA3D,TUBAL3	TUBA4A,TUBA8,TUBA3D,TUBA3D,TUBA1B,TUBA1C,TUBA1A,TUBA1C,TUBA3D,TUBAL3
93.84	TUBA	I7M9N6	304	TUBA	I7M9N6	311	KOG1376@2759|Eukaryota	KOG1376@2759|Eukaryota	TUBA4A,TUBA8,TUBA3D,TUBA3D,TUBA1B,TUBA1C,TUBA1A,TUBA1C,TUBA3D,TUBAL3	TUBA4A,TUBA8,TUBA3D,TUBA3D,TUBA1B,TUBA1C,TUBA1A,TUBA1C,TUBA3D,TUBAL3
93.39	TUBA	I7M9N6	96	TUBA	I7M9N6	163	KOG1376@2759|Eukaryota	KOG1376@2759|Eukaryota	TUBA4A,TUBA8,TUBA3D,TUBA3D,TUBA1B,TUBA1C,TUBA1A,TUBA1C,TUBA3D,TUBAL3	TUBA4A,TUBA8,TUBA3D,TUBA3D,TUBA1B,TUBA1C,TUBA1A,TUBA1C,TUBA3D,TUBAL3
92.06	TUBA	I7M9N6	311	TUBA	I7M9N6	336	KOG1376@2759|Eukaryota	KOG1376@2759|Eukaryota	TUBA4A,TUBA8,TUBA3D,TUBA3D,TUBA1B,TUBA1C,TUBA1A,TUBA1C,TUBA3D,TUBAL3	TUBA4A,TUBA8,TUBA3D,TUBA3D,TUBA1B,TUBA1C,TUBA1A,TUBA1C,TUBA3D,TUBAL3
92.06	TUBA	I7M9N6	96	TUBA	I7M9N6	163	KOG1376@2759|Eukaryota	KOG1376@2759|Eukaryota	TUBA4A,TUBA8,TUBA3D,TUBA3D,TUBA1B,TUBA1C,TUBA1A,TUBA1C,TUBA3D,TUBAL3	TUBA4A,TUBA8,TUBA3D,TUBA3D,TUBA1B,TUBA1C,TUBA1A,TUBA1C,TUBA3D,TUBAL3
90.71	TUBA	I7M9N6	96	TUBA	I7M9N6	326	KOG1376@2759|Eukaryota	KOG1376@2759|Eukaryota	TUBA4A,TUBA8,TUBA3D,TUBA3D,TUBA1B,TUBA1C,TUBA1A,TUBA1C,TUBA3D,TUBAL3	TUBA4A,TUBA8,TUBA3D,TUBA3D,TUBA1B,TUBA1C,TUBA1A,TUBA1C,TUBA3D,TUBAL3
90.71	TUBA	I7M9N6	96	TUBA	I7M9N6	326	KOG1376@2759|Eukaryota	KOG1376@2759|Eukaryota	TUBA4A,TUBA8,TUBA3D,TUBA3D,TUBA1B,TUBA1C,TUBA1A,TUBA1C,TUBA3D,TUBAL3	TUBA4A,TUBA8,TUBA3D,TUBA3D,TUBA1B,TUBA1C,TUBA1A,TUBA1C,TUBA3D,TUBAL3
90.66	TUBA	I7M9N6	112	TUBA	I7M9N6	401	KOG1376@2759|Eukaryota	KOG1376@2759|Eukaryota	TUBA4A,TUBA8,TUBA3D,TUBA3D,TUBA1B,TUBA1C,TUBA1A,TUBA1C,TUBA3D,TUBAL3	TUBA4A,TUBA8,TUBA3D,TUBA3D,TUBA1B,TUBA1C,TUBA1A,TUBA1C,TUBA3D,TUBAL3
90.41	TUBA	I7M9N6	112	TUBA	I7M9N6	401	KOG1376@2759|Eukaryota	KOG1376@2759|Eukaryota	TUBA4A,TUBA8,TUBA3D,TUBA3D,TUBA1B,TUBA1C,TUBA1A,TUBA1C,TUBA3D,TUBAL3	TUBA4A,TUBA8,TUBA3D,TUBA3D,TUBA1B,TUBA1C,TUBA1A,TUBA1C,TUBA3D,TUBAL3
89.86	TUBA	I7M9N6	311	TUBA	I7M9N6	336	KOG1376@2759|Eukaryota	KOG1376@2759|Eukaryota	TUBA4A,TUBA8,TUBA3D,TUBA3D,TUBA1B,TUBA1C,TUBA1A,TUBA1C,TUBA3D,TUBAL3	TUBA4A,TUBA8,TUBA3D,TUBA3D,TUBA1B,TUBA1C,TUBA1A,TUBA1C,TUBA3D,TUBAL3
89.83	TUBA	I7M9N6	96	TUBA	I7M9N6	112	KOG1376@2759|Eukaryota	KOG1376@2759|Eukaryota	TUBA4A,TUBA8,TUBA3D,TUBA3D,TUBA1B,TUBA1C,TUBA1A,TUBA1C,TUBA3D,TUBAL3	TUBA4A,TUBA8,TUBA3D,TUBA3D,TUBA1B,TUBA1C,TUBA1A,TUBA1C,TUBA3D,TUBAL3
89.55	TUBA	I7M9N6	311	TUBA	I7M9N6	336	KOG1376@2759|Eukaryota	KOG1376@2759|Eukaryota	TUBA4A,TUBA8,TUBA3D,TUBA3D,TUBA1B,TUBA1C,TUBA1A,TUBA1C,TUBA3D,TUBAL3	TUBA4A,TUBA8,TUBA3D,TUBA3D,TUBA1B,TUBA1C,TUBA1A,TUBA1C,TUBA3D,TUBAL3
88.77	TUBA	I7M9N6	311	TUBA	I7M9N6	338	KOG1376@2759|Eukaryota	KOG1376@2759|Eukaryota	TUBA4A,TUBA8,TUBA3D,TUBA3D,TUBA1B,TUBA1C,TUBA1A,TUBA1C,TUBA3D,TUBAL3	TUBA4A,TUBA8,TUBA3D,TUBA3D,TUBA1B,TUBA1C,TUBA1A,TUBA1C,TUBA3D,TUBAL3
88.47	TUBA	I7M9N6	96	TUBA	I7M9N6	401	KOG1376@2759|Eukaryota	KOG1376@2759|Eukaryota	TUBA4A,TUBA8,TUBA3D,TUBA3D,TUBA1B,TUBA1C,TUBA1A,TUBA1C,TUBA3D,TUBAL3	TUBA4A,TUBA8,TUBA3D,TUBA3D,TUBA1B,TUBA1C,TUBA1A,TUBA1C,TUBA3D,TUBAL3
88.37	TUBA	I7M9N6	311	TUBA	I7M9N6	163	KOG1376@2759|Eukaryota	KOG1376@2759|Eukaryota	TUBA4A,TUBA8,TUBA3D,TUBA3D,TUBA1B,TUBA1C,TUBA1A,TUBA1C,TUBA3D,TUBAL3	TUBA4A,TUBA8,TUBA3D,TUBA3D,TUBA1B,TUBA1C,TUBA1A,TUBA1C,TUBA3D,TUBAL3
87.93	TUBA	I7M9N6	311	TUBA	I7M9N6	338	KOG1376@2759|Eukaryota	KOG1376@2759|Eukaryota	TUBA4A,TUBA8,TUBA3D,TUBA3D,TUBA1B,TUBA1C,TUBA1A,TUBA1C,TUBA3D,TUBAL3	TUBA4A,TUBA8,TUBA3D,TUBA3D,TUBA1B,TUBA1C,TUBA1A,TUBA1C,TUBA3D,TUBAL3
87.48	TUBA	I7M9N6	96	TUBA	I7M9N6	112	KOG1376@2759|Eukaryota	KOG1376@2759|Eukaryota	TUBA4A,TUBA8,TUBA3D,TUBA3D,TUBA1B,TUBA1C,TUBA1A,TUBA1C,TUBA3D,TUBAL3	TUBA4A,TUBA8,TUBA3D,TUBA3D,TUBA1B,TUBA1C,TUBA1A,TUBA1C,TUBA3D,TUBAL3
87.31	TUBA	I7M9N6	96	TUBA	I7M9N6	163	KOG1376@2759|Eukaryota	KOG1376@2759|Eukaryota	TUBA4A,TUBA8,TUBA3D,TUBA3D,TUBA1B,TUBA1C,TUBA1A,TUBA1C,TUBA3D,TUBAL3	TUBA4A,TUBA8,TUBA3D,TUBA3D,TUBA1B,TUBA1C,TUBA1A,TUBA1C,TUBA3D,TUBAL3
86.01	TUBA	I7M9N6	311	TUBA	I7M9N6	338	KOG1376@2759|Eukaryota	KOG1376@2759|Eukaryota	TUBA4A,TUBA8,TUBA3D,TUBA3D,TUBA1B,TUBA1C,TUBA1A,TUBA1C,TUBA3D,TUBAL3	TUBA4A,TUBA8,TUBA3D,TUBA3D,TUBA1B,TUBA1C,TUBA1A,TUBA1C,TUBA3D,TUBAL3
82.75	TUBA	I7M9N6	96	TUBA	I7M9N6	112	KOG1376@2759|Eukaryota	KOG1376@2759|Eukaryota	TUBA4A,TUBA8,TUBA3D,TUBA3D,TUBA1B,TUBA1C,TUBA1A,TUBA1C,TUBA3D,TUBAL3	TUBA4A,TUBA8,TUBA3D,TUBA3D,TUBA1B,TUBA1C,TUBA1A,TUBA1C,TUBA3D,TUBAL3
82.17	TUBA	I7M9N6	311	TUBA	I7M9N6	338	KOG1376@2759|Eukaryota	KOG1376@2759|Eukaryota	TUBA4A,TUBA8,TUBA3D,TUBA3D,TUBA1B,TUBA1C,TUBA1A,TUBA1C,TUBA3D,TUBAL3	TUBA4A,TUBA8,TUBA3D,TUBA3D,TUBA1B,TUBA1C,TUBA1A,TUBA1C,TUBA3D,TUBAL3
82.17	TUBA	I7M9N6	311	TUBA	I7M9N6	336	KOG1376@2759|Eukaryota	KOG1376@2759|Eukaryota	TUBA4A,TUBA8,TUBA3D,TUBA3D,TUBA1B,TUBA1C,TUBA1A,TUBA1C,TUBA3D,TUBAL3	TUBA4A,TUBA8,TUBA3D,TUBA3D,TUBA1B,TUBA1C,TUBA1A,TUBA1C,TUBA3D,TUBAL3
82.11	TUBA	I7M9N6	311	TUBA	I7M9N6	336	KOG1376@2759|Eukaryota	KOG1376@2759|Eukaryota	TUBA4A,TUBA8,TUBA3D,TUBA3D,TUBA1B,TUBA1C,TUBA1A,TUBA1C,TUBA3D,TUBAL3	TUBA4A,TUBA8,TUBA3D,TUBA3D,TUBA1B,TUBA1C,TUBA1A,TUBA1C,TUBA3D,TUBAL3
81.67	TUBA	I7M9N6	96	TUBA	I7M9N6	401	KOG1376@2759|Eukaryota	KOG1376@2759|Eukaryota	TUBA4A,TUBA8,TUBA3D,TUBA3D,TUBA1B,TUBA1C,TUBA1A,TUBA1C,TUBA3D,TUBAL3	TUBA4A,TUBA8,TUBA3D,TUBA3D,TUBA1B,TUBA1C,TUBA1A,TUBA1C,TUBA3D,TUBAL3
81.59	TUBA	I7M9N6	401	TUBA	I7M9N6	163	KOG1376@2759|Eukaryota	KOG1376@2759|Eukaryota	TUBA4A,TUBA8,TUBA3D,TUBA3D,TUBA1B,TUBA1C,TUBA1A,TUBA1C,TUBA3D,TUBAL3	TUBA4A,TUBA8,TUBA3D,TUBA3D,TUBA1B,TUBA1C,TUBA1A,TUBA1C,TUBA3D,TUBAL3
81.59	TUBA	I7M9N6	401	TUBA	I7M9N6	163	KOG1376@2759|Eukaryota	KOG1376@2759|Eukaryota	TUBA4A,TUBA8,TUBA3D,TUBA3D,TUBA1B,TUBA1C,TUBA1A,TUBA1C,TUBA3D,TUBAL3	TUBA4A,TUBA8,TUBA3D,TUBA3D,TUBA1B,TUBA1C,TUBA1A,TUBA1C,TUBA3D,TUBAL3
80.45	TUBA	I7M9N6	311	TUBA	I7M9N6	163	KOG1376@2759|Eukaryota	KOG1376@2759|Eukaryota	TUBA4A,TUBA8,TUBA3D,TUBA3D,TUBA1B,TUBA1C,TUBA1A,TUBA1C,TUBA3D,TUBAL3	TUBA4A,TUBA8,TUBA3D,TUBA3D,TUBA1B,TUBA1C,TUBA1A,TUBA1C,TUBA3D,TUBAL3
78.93	TUBA	I7M9N6	326	TUBA	I7M9N6	163	KOG1376@2759|Eukaryota	KOG1376@2759|Eukaryota	TUBA4A,TUBA8,TUBA3D,TUBA3D,TUBA1B,TUBA1C,TUBA1A,TUBA1C,TUBA3D,TUBAL3	TUBA4A,TUBA8,TUBA3D,TUBA3D,TUBA1B,TUBA1C,TUBA1A,TUBA1C,TUBA3D,TUBAL3
78.93	TUBA	I7M9N6	311	TUBA	I7M9N6	163	KOG1376@2759|Eukaryota	KOG1376@2759|Eukaryota	TUBA4A,TUBA8,TUBA3D,TUBA3D,TUBA1B,TUBA1C,TUBA1A,TUBA1C,TUBA3D,TUBAL3	TUBA4A,TUBA8,TUBA3D,TUBA3D,TUBA1B,TUBA1C,TUBA1A,TUBA1C,TUBA3D,TUBAL3
78.93	TUBA	I7M9N6	326	TUBA	I7M9N6	163	KOG1376@2759|Eukaryota	KOG1376@2759|Eukaryota	TUBA4A,TUBA8,TUBA3D,TUBA3D,TUBA1B,TUBA1C,TUBA1A,TUBA1C,TUBA3D,TUBAL3	TUBA4A,TUBA8,TUBA3D,TUBA3D,TUBA1B,TUBA1C,TUBA1A,TUBA1C,TUBA3D,TUBAL3
78.66	TUBA	I7M9N6	304	TUBA	I7M9N6	311	KOG1376@2759|Eukaryota	KOG1376@2759|Eukaryota	TUBA4A,TUBA8,TUBA3D,TUBA3D,TUBA1B,TUBA1C,TUBA1A,TUBA1C,TUBA3D,TUBAL3	TUBA4A,TUBA8,TUBA3D,TUBA3D,TUBA1B,TUBA1C,TUBA1A,TUBA1C,TUBA3D,TUBAL3
78.15	TUBA	I7M9N6	96	TUBA	I7M9N6	326	KOG1376@2759|Eukaryota	KOG1376@2759|Eukaryota	TUBA4A,TUBA8,TUBA3D,TUBA3D,TUBA1B,TUBA1C,TUBA1A,TUBA1C,TUBA3D,TUBAL3	TUBA4A,TUBA8,TUBA3D,TUBA3D,TUBA1B,TUBA1C,TUBA1A,TUBA1C,TUBA3D,TUBAL3
78.15	TUBA	I7M9N6	96	TUBA	I7M9N6	112	KOG1376@2759|Eukaryota	KOG1376@2759|Eukaryota	TUBA4A,TUBA8,TUBA3D,TUBA3D,TUBA1B,TUBA1C,TUBA1A,TUBA1C,TUBA3D,TUBAL3	TUBA4A,TUBA8,TUBA3D,TUBA3D,TUBA1B,TUBA1C,TUBA1A,TUBA1C,TUBA3D,TUBAL3
77.67	TUBA	I7M9N6	311	TUBA	I7M9N6	336	KOG1376@2759|Eukaryota	KOG1376@2759|Eukaryota	TUBA4A,TUBA8,TUBA3D,TUBA3D,TUBA1B,TUBA1C,TUBA1A,TUBA1C,TUBA3D,TUBAL3	TUBA4A,TUBA8,TUBA3D,TUBA3D,TUBA1B,TUBA1C,TUBA1A,TUBA1C,TUBA3D,TUBAL3
77.67	TUBA	I7M9N6	311	TUBA	I7M9N6	336	KOG1376@2759|Eukaryota	KOG1376@2759|Eukaryota	TUBA4A,TUBA8,TUBA3D,TUBA3D,TUBA1B,TUBA1C,TUBA1A,TUBA1C,TUBA3D,TUBAL3	TUBA4A,TUBA8,TUBA3D,TUBA3D,TUBA1B,TUBA1C,TUBA1A,TUBA1C,TUBA3D,TUBAL3
77.42	TUBA	I7M9N6	311	TUBA	I7M9N6	336	KOG1376@2759|Eukaryota	KOG1376@2759|Eukaryota	TUBA4A,TUBA8,TUBA3D,TUBA3D,TUBA1B,TUBA1C,TUBA1A,TUBA1C,TUBA3D,TUBAL3	TUBA4A,TUBA8,TUBA3D,TUBA3D,TUBA1B,TUBA1C,TUBA1A,TUBA1C,TUBA3D,TUBAL3
76.39	TUBA	I7M9N6	311	TUBA	I7M9N6	336	KOG1376@2759|Eukaryota	KOG1376@2759|Eukaryota	TUBA4A,TUBA8,TUBA3D,TUBA3D,TUBA1B,TUBA1C,TUBA1A,TUBA1C,TUBA3D,TUBAL3	TUBA4A,TUBA8,TUBA3D,TUBA3D,TUBA1B,TUBA1C,TUBA1A,TUBA1C,TUBA3D,TUBAL3
76.33	TUBA	I7M9N6	311	TUBA	I7M9N6	336	KOG1376@2759|Eukaryota	KOG1376@2759|Eukaryota	TUBA4A,TUBA8,TUBA3D,TUBA3D,TUBA1B,TUBA1C,TUBA1A,TUBA1C,TUBA3D,TUBAL3	TUBA4A,TUBA8,TUBA3D,TUBA3D,TUBA1B,TUBA1C,TUBA1A,TUBA1C,TUBA3D,TUBAL3
75.97	TUBA	I7M9N6	311	TUBA	I7M9N6	336	KOG1376@2759|Eukaryota	KOG1376@2759|Eukaryota	TUBA4A,TUBA8,TUBA3D,TUBA3D,TUBA1B,TUBA1C,TUBA1A,TUBA1C,TUBA3D,TUBAL3	TUBA4A,TUBA8,TUBA3D,TUBA3D,TUBA1B,TUBA1C,TUBA1A,TUBA1C,TUBA3D,TUBAL3
75.38	TUBA	I7M9N6	96	TUBA	I7M9N6	163	KOG1376@2759|Eukaryota	KOG1376@2759|Eukaryota	TUBA4A,TUBA8,TUBA3D,TUBA3D,TUBA1B,TUBA1C,TUBA1A,TUBA1C,TUBA3D,TUBAL3	TUBA4A,TUBA8,TUBA3D,TUBA3D,TUBA1B,TUBA1C,TUBA1A,TUBA1C,TUBA3D,TUBAL3
74.68	TUBA	I7M9N6	96	TUBA	I7M9N6	163	KOG1376@2759|Eukaryota	KOG1376@2759|Eukaryota	TUBA4A,TUBA8,TUBA3D,TUBA3D,TUBA1B,TUBA1C,TUBA1A,TUBA1C,TUBA3D,TUBAL3	TUBA4A,TUBA8,TUBA3D,TUBA3D,TUBA1B,TUBA1C,TUBA1A,TUBA1C,TUBA3D,TUBAL3
73.62	TUBA	I7M9N6	311	TUBA	I7M9N6	336	KOG1376@2759|Eukaryota	KOG1376@2759|Eukaryota	TUBA4A,TUBA8,TUBA3D,TUBA3D,TUBA1B,TUBA1C,TUBA1A,TUBA1C,TUBA3D,TUBAL3	TUBA4A,TUBA8,TUBA3D,TUBA3D,TUBA1B,TUBA1C,TUBA1A,TUBA1C,TUBA3D,TUBAL3
73.62	TUBA	I7M9N6	311	TUBA	I7M9N6	336	KOG1376@2759|Eukaryota	KOG1376@2759|Eukaryota	TUBA4A,TUBA8,TUBA3D,TUBA3D,TUBA1B,TUBA1C,TUBA1A,TUBA1C,TUBA3D,TUBAL3	TUBA4A,TUBA8,TUBA3D,TUBA3D,TUBA1B,TUBA1C,TUBA1A,TUBA1C,TUBA3D,TUBAL3
73.62	TUBA	I7M9N6	311	TUBA	I7M9N6	336	KOG1376@2759|Eukaryota	KOG1376@2759|Eukaryota	TUBA4A,TUBA8,TUBA3D,TUBA3D,TUBA1B,TUBA1C,TUBA1A,TUBA1C,TUBA3D,TUBAL3	TUBA4A,TUBA8,TUBA3D,TUBA3D,TUBA1B,TUBA1C,TUBA1A,TUBA1C,TUBA3D,TUBAL3
72.32	TUBA	I7M9N6	311	TUBA	I7M9N6	336	KOG1376@2759|Eukaryota	KOG1376@2759|Eukaryota	TUBA4A,TUBA8,TUBA3D,TUBA3D,TUBA1B,TUBA1C,TUBA1A,TUBA1C,TUBA3D,TUBAL3	TUBA4A,TUBA8,TUBA3D,TUBA3D,TUBA1B,TUBA1C,TUBA1A,TUBA1C,TUBA3D,TUBAL3
70	TUBA	I7M9N6	311	TUBA	I7M9N6	336	KOG1376@2759|Eukaryota	KOG1376@2759|Eukaryota	TUBA4A,TUBA8,TUBA3D,TUBA3D,TUBA1B,TUBA1C,TUBA1A,TUBA1C,TUBA3D,TUBAL3	TUBA4A,TUBA8,TUBA3D,TUBA3D,TUBA1B,TUBA1C,TUBA1A,TUBA1C,TUBA3D,TUBAL3
70	TUBA	I7M9N6	311	TUBA	I7M9N6	336	KOG1376@2759|Eukaryota	KOG1376@2759|Eukaryota	TUBA4A,TUBA8,TUBA3D,TUBA3D,TUBA1B,TUBA1C,TUBA1A,TUBA1C,TUBA3D,TUBAL3	TUBA4A,TUBA8,TUBA3D,TUBA3D,TUBA1B,TUBA1C,TUBA1A,TUBA1C,TUBA3D,TUBAL3
70	TUBA	I7M9N6	311	TUBA	I7M9N6	336	KOG1376@2759|Eukaryota	KOG1376@2759|Eukaryota	TUBA4A,TUBA8,TUBA3D,TUBA3D,TUBA1B,TUBA1C,TUBA1A,TUBA1C,TUBA3D,TUBAL3	TUBA4A,TUBA8,TUBA3D,TUBA3D,TUBA1B,TUBA1C,TUBA1A,TUBA1C,TUBA3D,TUBAL3
69.33	TUBA	I7M9N6	311	TUBA	I7M9N6	336	KOG1376@2759|Eukaryota	KOG1376@2759|Eukaryota	TUBA4A,TUBA8,TUBA3D,TUBA3D,TUBA1B,TUBA1C,TUBA1A,TUBA1C,TUBA3D,TUBAL3	TUBA4A,TUBA8,TUBA3D,TUBA3D,TUBA1B,TUBA1C,TUBA1A,TUBA1C,TUBA3D,TUBAL3
68.54	TUBA	I7M9N6	304	TUBA	I7M9N6	311	KOG1376@2759|Eukaryota	KOG1376@2759|Eukaryota	TUBA4A,TUBA8,TUBA3D,TUBA3D,TUBA1B,TUBA1C,TUBA1A,TUBA1C,TUBA3D,TUBAL3	TUBA4A,TUBA8,TUBA3D,TUBA3D,TUBA1B,TUBA1C,TUBA1A,TUBA1C,TUBA3D,TUBAL3
68.54	TUBA	I7M9N6	304	TUBA	I7M9N6	311	KOG1376@2759|Eukaryota	KOG1376@2759|Eukaryota	TUBA4A,TUBA8,TUBA3D,TUBA3D,TUBA1B,TUBA1C,TUBA1A,TUBA1C,TUBA3D,TUBAL3	TUBA4A,TUBA8,TUBA3D,TUBA3D,TUBA1B,TUBA1C,TUBA1A,TUBA1C,TUBA3D,TUBAL3
67.61	TUBA	I7M9N6	311	TUBA	I7M9N6	338	KOG1376@2759|Eukaryota	KOG1376@2759|Eukaryota	TUBA4A,TUBA8,TUBA3D,TUBA3D,TUBA1B,TUBA1C,TUBA1A,TUBA1C,TUBA3D,TUBAL3	TUBA4A,TUBA8,TUBA3D,TUBA3D,TUBA1B,TUBA1C,TUBA1A,TUBA1C,TUBA3D,TUBAL3
67.61	TUBA	I7M9N6	311	TUBA	I7M9N6	336	KOG1376@2759|Eukaryota	KOG1376@2759|Eukaryota	TUBA4A,TUBA8,TUBA3D,TUBA3D,TUBA1B,TUBA1C,TUBA1A,TUBA1C,TUBA3D,TUBAL3	TUBA4A,TUBA8,TUBA3D,TUBA3D,TUBA1B,TUBA1C,TUBA1A,TUBA1C,TUBA3D,TUBAL3
67.56	TUBA	I7M9N6	96	TUBA	I7M9N6	326	KOG1376@2759|Eukaryota	KOG1376@2759|Eukaryota	TUBA4A,TUBA8,TUBA3D,TUBA3D,TUBA1B,TUBA1C,TUBA1A,TUBA1C,TUBA3D,TUBAL3	TUBA4A,TUBA8,TUBA3D,TUBA3D,TUBA1B,TUBA1C,TUBA1A,TUBA1C,TUBA3D,TUBAL3
67.03	TUBA	I7M9N6	311	TUBA	I7M9N6	336	KOG1376@2759|Eukaryota	KOG1376@2759|Eukaryota	TUBA4A,TUBA8,TUBA3D,TUBA3D,TUBA1B,TUBA1C,TUBA1A,TUBA1C,TUBA3D,TUBAL3	TUBA4A,TUBA8,TUBA3D,TUBA3D,TUBA1B,TUBA1C,TUBA1A,TUBA1C,TUBA3D,TUBAL3
66.8	TUBA	I7M9N6	311	TUBA	I7M9N6	336	KOG1376@2759|Eukaryota	KOG1376@2759|Eukaryota	TUBA4A,TUBA8,TUBA3D,TUBA3D,TUBA1B,TUBA1C,TUBA1A,TUBA1C,TUBA3D,TUBAL3	TUBA4A,TUBA8,TUBA3D,TUBA3D,TUBA1B,TUBA1C,TUBA1A,TUBA1C,TUBA3D,TUBAL3
66.56	TUBA	I7M9N6	311	TUBA	I7M9N6	163	KOG1376@2759|Eukaryota	KOG1376@2759|Eukaryota	TUBA4A,TUBA8,TUBA3D,TUBA3D,TUBA1B,TUBA1C,TUBA1A,TUBA1C,TUBA3D,TUBAL3	TUBA4A,TUBA8,TUBA3D,TUBA3D,TUBA1B,TUBA1C,TUBA1A,TUBA1C,TUBA3D,TUBAL3
66.27	TUBA	I7M9N6	96	TUBA	I7M9N6	112	KOG1376@2759|Eukaryota	KOG1376@2759|Eukaryota	TUBA4A,TUBA8,TUBA3D,TUBA3D,TUBA1B,TUBA1C,TUBA1A,TUBA1C,TUBA3D,TUBAL3	TUBA4A,TUBA8,TUBA3D,TUBA3D,TUBA1B,TUBA1C,TUBA1A,TUBA1C,TUBA3D,TUBAL3
65.33	TUBA	I7M9N6	96	TUBA	I7M9N6	401	KOG1376@2759|Eukaryota	KOG1376@2759|Eukaryota	TUBA4A,TUBA8,TUBA3D,TUBA3D,TUBA1B,TUBA1C,TUBA1A,TUBA1C,TUBA3D,TUBAL3	TUBA4A,TUBA8,TUBA3D,TUBA3D,TUBA1B,TUBA1C,TUBA1A,TUBA1C,TUBA3D,TUBAL3
65.33	TUBA	I7M9N6	96	TUBA	I7M9N6	401	KOG1376@2759|Eukaryota	KOG1376@2759|Eukaryota	TUBA4A,TUBA8,TUBA3D,TUBA3D,TUBA1B,TUBA1C,TUBA1A,TUBA1C,TUBA3D,TUBAL3	TUBA4A,TUBA8,TUBA3D,TUBA3D,TUBA1B,TUBA1C,TUBA1A,TUBA1C,TUBA3D,TUBAL3
65.31	TUBA	I7M9N6	96	TUBA	I7M9N6	326	KOG1376@2759|Eukaryota	KOG1376@2759|Eukaryota	TUBA4A,TUBA8,TUBA3D,TUBA3D,TUBA1B,TUBA1C,TUBA1A,TUBA1C,TUBA3D,TUBAL3	TUBA4A,TUBA8,TUBA3D,TUBA3D,TUBA1B,TUBA1C,TUBA1A,TUBA1C,TUBA3D,TUBAL3
65.22	TUBA	I7M9N6	96	TUBA	I7M9N6	112	KOG1376@2759|Eukaryota	KOG1376@2759|Eukaryota	TUBA4A,TUBA8,TUBA3D,TUBA3D,TUBA1B,TUBA1C,TUBA1A,TUBA1C,TUBA3D,TUBAL3	TUBA4A,TUBA8,TUBA3D,TUBA3D,TUBA1B,TUBA1C,TUBA1A,TUBA1C,TUBA3D,TUBAL3
65.04	TUBA	I7M9N6	311	TUBA	I7M9N6	336	KOG1376@2759|Eukaryota	KOG1376@2759|Eukaryota	TUBA4A,TUBA8,TUBA3D,TUBA3D,TUBA1B,TUBA1C,TUBA1A,TUBA1C,TUBA3D,TUBAL3	TUBA4A,TUBA8,TUBA3D,TUBA3D,TUBA1B,TUBA1C,TUBA1A,TUBA1C,TUBA3D,TUBAL3
64.84	TUBA	I7M9N6	311	TUBA	I7M9N6	336	KOG1376@2759|Eukaryota	KOG1376@2759|Eukaryota	TUBA4A,TUBA8,TUBA3D,TUBA3D,TUBA1B,TUBA1C,TUBA1A,TUBA1C,TUBA3D,TUBAL3	TUBA4A,TUBA8,TUBA3D,TUBA3D,TUBA1B,TUBA1C,TUBA1A,TUBA1C,TUBA3D,TUBAL3
64.84	TUBA	I7M9N6	311	TUBA	I7M9N6	336	KOG1376@2759|Eukaryota	KOG1376@2759|Eukaryota	TUBA4A,TUBA8,TUBA3D,TUBA3D,TUBA1B,TUBA1C,TUBA1A,TUBA1C,TUBA3D,TUBAL3	TUBA4A,TUBA8,TUBA3D,TUBA3D,TUBA1B,TUBA1C,TUBA1A,TUBA1C,TUBA3D,TUBAL3
63.53	TUBA	I7M9N6	96	TUBA	I7M9N6	112	KOG1376@2759|Eukaryota	KOG1376@2759|Eukaryota	TUBA4A,TUBA8,TUBA3D,TUBA3D,TUBA1B,TUBA1C,TUBA1A,TUBA1C,TUBA3D,TUBAL3	TUBA4A,TUBA8,TUBA3D,TUBA3D,TUBA1B,TUBA1C,TUBA1A,TUBA1C,TUBA3D,TUBAL3
60.97	TUBA	I7M9N6	311	TUBA	I7M9N6	336	KOG1376@2759|Eukaryota	KOG1376@2759|Eukaryota	TUBA4A,TUBA8,TUBA3D,TUBA3D,TUBA1B,TUBA1C,TUBA1A,TUBA1C,TUBA3D,TUBAL3	TUBA4A,TUBA8,TUBA3D,TUBA3D,TUBA1B,TUBA1C,TUBA1A,TUBA1C,TUBA3D,TUBAL3
58.92	TUBA	I7M9N6	311	TUBA	I7M9N6	336	KOG1376@2759|Eukaryota	KOG1376@2759|Eukaryota	TUBA4A,TUBA8,TUBA3D,TUBA3D,TUBA1B,TUBA1C,TUBA1A,TUBA1C,TUBA3D,TUBAL3	TUBA4A,TUBA8,TUBA3D,TUBA3D,TUBA1B,TUBA1C,TUBA1A,TUBA1C,TUBA3D,TUBAL3
58.92	TUBA	I7M9N6	311	TUBA	I7M9N6	336	KOG1376@2759|Eukaryota	KOG1376@2759|Eukaryota	TUBA4A,TUBA8,TUBA3D,TUBA3D,TUBA1B,TUBA1C,TUBA1A,TUBA1C,TUBA3D,TUBAL3	TUBA4A,TUBA8,TUBA3D,TUBA3D,TUBA1B,TUBA1C,TUBA1A,TUBA1C,TUBA3D,TUBAL3
58.92	TUBA	I7M9N6	326	TUBA	I7M9N6	311	KOG1376@2759|Eukaryota	KOG1376@2759|Eukaryota	TUBA4A,TUBA8,TUBA3D,TUBA3D,TUBA1B,TUBA1C,TUBA1A,TUBA1C,TUBA3D,TUBAL3	TUBA4A,TUBA8,TUBA3D,TUBA3D,TUBA1B,TUBA1C,TUBA1A,TUBA1C,TUBA3D,TUBAL3
58.66	TUBA	I7M9N6	96	TUBA	I7M9N6	401	KOG1376@2759|Eukaryota	KOG1376@2759|Eukaryota	TUBA4A,TUBA8,TUBA3D,TUBA3D,TUBA1B,TUBA1C,TUBA1A,TUBA1C,TUBA3D,TUBAL3	TUBA4A,TUBA8,TUBA3D,TUBA3D,TUBA1B,TUBA1C,TUBA1A,TUBA1C,TUBA3D,TUBAL3
58.27	TUBA	I7M9N6	311	TUBA	I7M9N6	338	KOG1376@2759|Eukaryota	KOG1376@2759|Eukaryota	TUBA4A,TUBA8,TUBA3D,TUBA3D,TUBA1B,TUBA1C,TUBA1A,TUBA1C,TUBA3D,TUBAL3	TUBA4A,TUBA8,TUBA3D,TUBA3D,TUBA1B,TUBA1C,TUBA1A,TUBA1C,TUBA3D,TUBAL3
57.84	TUBA	I7M9N6	96	TUBA	I7M9N6	326	KOG1376@2759|Eukaryota	KOG1376@2759|Eukaryota	TUBA4A,TUBA8,TUBA3D,TUBA3D,TUBA1B,TUBA1C,TUBA1A,TUBA1C,TUBA3D,TUBAL3	TUBA4A,TUBA8,TUBA3D,TUBA3D,TUBA1B,TUBA1C,TUBA1A,TUBA1C,TUBA3D,TUBAL3
54.98	TUBA	I7M9N6	96	TUBA	I7M9N6	112	KOG1376@2759|Eukaryota	KOG1376@2759|Eukaryota	TUBA4A,TUBA8,TUBA3D,TUBA3D,TUBA1B,TUBA1C,TUBA1A,TUBA1C,TUBA3D,TUBAL3	TUBA4A,TUBA8,TUBA3D,TUBA3D,TUBA1B,TUBA1C,TUBA1A,TUBA1C,TUBA3D,TUBAL3
54.4	TUBA	I7M9N6	311	TUBA	I7M9N6	336	KOG1376@2759|Eukaryota	KOG1376@2759|Eukaryota	TUBA4A,TUBA8,TUBA3D,TUBA3D,TUBA1B,TUBA1C,TUBA1A,TUBA1C,TUBA3D,TUBAL3	TUBA4A,TUBA8,TUBA3D,TUBA3D,TUBA1B,TUBA1C,TUBA1A,TUBA1C,TUBA3D,TUBAL3
54.14	TUBA	I7M9N6	370	TUBA	I7M9N6	336	KOG1376@2759|Eukaryota	KOG1376@2759|Eukaryota	TUBA4A,TUBA8,TUBA3D,TUBA3D,TUBA1B,TUBA1C,TUBA1A,TUBA1C,TUBA3D,TUBAL3	TUBA4A,TUBA8,TUBA3D,TUBA3D,TUBA1B,TUBA1C,TUBA1A,TUBA1C,TUBA3D,TUBAL3
53.65	TUBA	I7M9N6	311	TUBA	I7M9N6	336	KOG1376@2759|Eukaryota	KOG1376@2759|Eukaryota	TUBA4A,TUBA8,TUBA3D,TUBA3D,TUBA1B,TUBA1C,TUBA1A,TUBA1C,TUBA3D,TUBAL3	TUBA4A,TUBA8,TUBA3D,TUBA3D,TUBA1B,TUBA1C,TUBA1A,TUBA1C,TUBA3D,TUBAL3
53.47	TUBA	I7M9N6	96	TUBA	I7M9N6	163	KOG1376@2759|Eukaryota	KOG1376@2759|Eukaryota	TUBA4A,TUBA8,TUBA3D,TUBA3D,TUBA1B,TUBA1C,TUBA1A,TUBA1C,TUBA3D,TUBAL3	TUBA4A,TUBA8,TUBA3D,TUBA3D,TUBA1B,TUBA1C,TUBA1A,TUBA1C,TUBA3D,TUBAL3
53.17	TUBA	I7M9N6	311	TUBA	I7M9N6	336	KOG1376@2759|Eukaryota	KOG1376@2759|Eukaryota	TUBA4A,TUBA8,TUBA3D,TUBA3D,TUBA1B,TUBA1C,TUBA1A,TUBA1C,TUBA3D,TUBAL3	TUBA4A,TUBA8,TUBA3D,TUBA3D,TUBA1B,TUBA1C,TUBA1A,TUBA1C,TUBA3D,TUBAL3
53.17	TUBA	I7M9N6	311	TUBA	I7M9N6	336	KOG1376@2759|Eukaryota	KOG1376@2759|Eukaryota	TUBA4A,TUBA8,TUBA3D,TUBA3D,TUBA1B,TUBA1C,TUBA1A,TUBA1C,TUBA3D,TUBAL3	TUBA4A,TUBA8,TUBA3D,TUBA3D,TUBA1B,TUBA1C,TUBA1A,TUBA1C,TUBA3D,TUBAL3
53.17	TUBA	I7M9N6	311	TUBA	I7M9N6	336	KOG1376@2759|Eukaryota	KOG1376@2759|Eukaryota	TUBA4A,TUBA8,TUBA3D,TUBA3D,TUBA1B,TUBA1C,TUBA1A,TUBA1C,TUBA3D,TUBAL3	TUBA4A,TUBA8,TUBA3D,TUBA3D,TUBA1B,TUBA1C,TUBA1A,TUBA1C,TUBA3D,TUBAL3
52.4	TUBA	I7M9N6	311	TUBA	I7M9N6	336	KOG1376@2759|Eukaryota	KOG1376@2759|Eukaryota	TUBA4A,TUBA8,TUBA3D,TUBA3D,TUBA1B,TUBA1C,TUBA1A,TUBA1C,TUBA3D,TUBAL3	TUBA4A,TUBA8,TUBA3D,TUBA3D,TUBA1B,TUBA1C,TUBA1A,TUBA1C,TUBA3D,TUBAL3
52.4	TUBA	I7M9N6	311	TUBA	I7M9N6	336	KOG1376@2759|Eukaryota	KOG1376@2759|Eukaryota	TUBA4A,TUBA8,TUBA3D,TUBA3D,TUBA1B,TUBA1C,TUBA1A,TUBA1C,TUBA3D,TUBAL3	TUBA4A,TUBA8,TUBA3D,TUBA3D,TUBA1B,TUBA1C,TUBA1A,TUBA1C,TUBA3D,TUBAL3
52.4	TUBA	I7M9N6	326	TUBA	I7M9N6	311	KOG1376@2759|Eukaryota	KOG1376@2759|Eukaryota	TUBA4A,TUBA8,TUBA3D,TUBA3D,TUBA1B,TUBA1C,TUBA1A,TUBA1C,TUBA3D,TUBAL3	TUBA4A,TUBA8,TUBA3D,TUBA3D,TUBA1B,TUBA1C,TUBA1A,TUBA1C,TUBA3D,TUBAL3
52	TUBA	I7M9N6	311	TUBA	I7M9N6	336	KOG1376@2759|Eukaryota	KOG1376@2759|Eukaryota	TUBA4A,TUBA8,TUBA3D,TUBA3D,TUBA1B,TUBA1C,TUBA1A,TUBA1C,TUBA3D,TUBAL3	TUBA4A,TUBA8,TUBA3D,TUBA3D,TUBA1B,TUBA1C,TUBA1A,TUBA1C,TUBA3D,TUBAL3
51.34	TUBA	I7M9N6	311	TUBA	I7M9N6	336	KOG1376@2759|Eukaryota	KOG1376@2759|Eukaryota	TUBA4A,TUBA8,TUBA3D,TUBA3D,TUBA1B,TUBA1C,TUBA1A,TUBA1C,TUBA3D,TUBAL3	TUBA4A,TUBA8,TUBA3D,TUBA3D,TUBA1B,TUBA1C,TUBA1A,TUBA1C,TUBA3D,TUBAL3
51.34	TUBA	I7M9N6	311	TUBA	I7M9N6	336	KOG1376@2759|Eukaryota	KOG1376@2759|Eukaryota	TUBA4A,TUBA8,TUBA3D,TUBA3D,TUBA1B,TUBA1C,TUBA1A,TUBA1C,TUBA3D,TUBAL3	TUBA4A,TUBA8,TUBA3D,TUBA3D,TUBA1B,TUBA1C,TUBA1A,TUBA1C,TUBA3D,TUBAL3
50.78	TUBA	I7M9N6	96	TUBA	I7M9N6	163	KOG1376@2759|Eukaryota	KOG1376@2759|Eukaryota	TUBA4A,TUBA8,TUBA3D,TUBA3D,TUBA1B,TUBA1C,TUBA1A,TUBA1C,TUBA3D,TUBAL3	TUBA4A,TUBA8,TUBA3D,TUBA3D,TUBA1B,TUBA1C,TUBA1A,TUBA1C,TUBA3D,TUBAL3
48.56	TUBA	I7M9N6	311	TUBA	I7M9N6	336	KOG1376@2759|Eukaryota	KOG1376@2759|Eukaryota	TUBA4A,TUBA8,TUBA3D,TUBA3D,TUBA1B,TUBA1C,TUBA1A,TUBA1C,TUBA3D,TUBAL3	TUBA4A,TUBA8,TUBA3D,TUBA3D,TUBA1B,TUBA1C,TUBA1A,TUBA1C,TUBA3D,TUBAL3
48.56	TUBA	I7M9N6	311	TUBA	I7M9N6	336	KOG1376@2759|Eukaryota	KOG1376@2759|Eukaryota	TUBA4A,TUBA8,TUBA3D,TUBA3D,TUBA1B,TUBA1C,TUBA1A,TUBA1C,TUBA3D,TUBAL3	TUBA4A,TUBA8,TUBA3D,TUBA3D,TUBA1B,TUBA1C,TUBA1A,TUBA1C,TUBA3D,TUBAL3
48.56	TUBA	I7M9N6	311	TUBA	I7M9N6	336	KOG1376@2759|Eukaryota	KOG1376@2759|Eukaryota	TUBA4A,TUBA8,TUBA3D,TUBA3D,TUBA1B,TUBA1C,TUBA1A,TUBA1C,TUBA3D,TUBAL3	TUBA4A,TUBA8,TUBA3D,TUBA3D,TUBA1B,TUBA1C,TUBA1A,TUBA1C,TUBA3D,TUBAL3
48.56	TUBA	I7M9N6	311	TUBA	I7M9N6	336	KOG1376@2759|Eukaryota	KOG1376@2759|Eukaryota	TUBA4A,TUBA8,TUBA3D,TUBA3D,TUBA1B,TUBA1C,TUBA1A,TUBA1C,TUBA3D,TUBAL3	TUBA4A,TUBA8,TUBA3D,TUBA3D,TUBA1B,TUBA1C,TUBA1A,TUBA1C,TUBA3D,TUBAL3
48.56	TUBA	I7M9N6	96	TUBA	I7M9N6	401	KOG1376@2759|Eukaryota	KOG1376@2759|Eukaryota	TUBA4A,TUBA8,TUBA3D,TUBA3D,TUBA1B,TUBA1C,TUBA1A,TUBA1C,TUBA3D,TUBAL3	TUBA4A,TUBA8,TUBA3D,TUBA3D,TUBA1B,TUBA1C,TUBA1A,TUBA1C,TUBA3D,TUBAL3
46.99	TUBA	I7M9N6	326	TUBA	I7M9N6	311	KOG1376@2759|Eukaryota	KOG1376@2759|Eukaryota	TUBA4A,TUBA8,TUBA3D,TUBA3D,TUBA1B,TUBA1C,TUBA1A,TUBA1C,TUBA3D,TUBAL3	TUBA4A,TUBA8,TUBA3D,TUBA3D,TUBA1B,TUBA1C,TUBA1A,TUBA1C,TUBA3D,TUBAL3
46.99	TUBA	I7M9N6	311	TUBA	I7M9N6	336	KOG1376@2759|Eukaryota	KOG1376@2759|Eukaryota	TUBA4A,TUBA8,TUBA3D,TUBA3D,TUBA1B,TUBA1C,TUBA1A,TUBA1C,TUBA3D,TUBAL3	TUBA4A,TUBA8,TUBA3D,TUBA3D,TUBA1B,TUBA1C,TUBA1A,TUBA1C,TUBA3D,TUBAL3
46.99	TUBA	I7M9N6	326	TUBA	I7M9N6	311	KOG1376@2759|Eukaryota	KOG1376@2759|Eukaryota	TUBA4A,TUBA8,TUBA3D,TUBA3D,TUBA1B,TUBA1C,TUBA1A,TUBA1C,TUBA3D,TUBAL3	TUBA4A,TUBA8,TUBA3D,TUBA3D,TUBA1B,TUBA1C,TUBA1A,TUBA1C,TUBA3D,TUBAL3
46.35	TUBA	I7M9N6	96	TUBA	I7M9N6	401	KOG1376@2759|Eukaryota	KOG1376@2759|Eukaryota	TUBA4A,TUBA8,TUBA3D,TUBA3D,TUBA1B,TUBA1C,TUBA1A,TUBA1C,TUBA3D,TUBAL3	TUBA4A,TUBA8,TUBA3D,TUBA3D,TUBA1B,TUBA1C,TUBA1A,TUBA1C,TUBA3D,TUBAL3
45.08	TUBA	I7M9N6	311	TUBA	I7M9N6	336	KOG1376@2759|Eukaryota	KOG1376@2759|Eukaryota	TUBA4A,TUBA8,TUBA3D,TUBA3D,TUBA1B,TUBA1C,TUBA1A,TUBA1C,TUBA3D,TUBAL3	TUBA4A,TUBA8,TUBA3D,TUBA3D,TUBA1B,TUBA1C,TUBA1A,TUBA1C,TUBA3D,TUBAL3
45.08	TUBA	I7M9N6	311	TUBA	I7M9N6	336	KOG1376@2759|Eukaryota	KOG1376@2759|Eukaryota	TUBA4A,TUBA8,TUBA3D,TUBA3D,TUBA1B,TUBA1C,TUBA1A,TUBA1C,TUBA3D,TUBAL3	TUBA4A,TUBA8,TUBA3D,TUBA3D,TUBA1B,TUBA1C,TUBA1A,TUBA1C,TUBA3D,TUBAL3
45.08	TUBA	I7M9N6	311	TUBA	I7M9N6	336	KOG1376@2759|Eukaryota	KOG1376@2759|Eukaryota	TUBA4A,TUBA8,TUBA3D,TUBA3D,TUBA1B,TUBA1C,TUBA1A,TUBA1C,TUBA3D,TUBAL3	TUBA4A,TUBA8,TUBA3D,TUBA3D,TUBA1B,TUBA1C,TUBA1A,TUBA1C,TUBA3D,TUBAL3
45.08	TUBA	I7M9N6	326	TUBA	I7M9N6	311	KOG1376@2759|Eukaryota	KOG1376@2759|Eukaryota	TUBA4A,TUBA8,TUBA3D,TUBA3D,TUBA1B,TUBA1C,TUBA1A,TUBA1C,TUBA3D,TUBAL3	TUBA4A,TUBA8,TUBA3D,TUBA3D,TUBA1B,TUBA1C,TUBA1A,TUBA1C,TUBA3D,TUBAL3
45.08	TUBA	I7M9N6	370	TUBA	I7M9N6	326	KOG1376@2759|Eukaryota	KOG1376@2759|Eukaryota	TUBA4A,TUBA8,TUBA3D,TUBA3D,TUBA1B,TUBA1C,TUBA1A,TUBA1C,TUBA3D,TUBAL3	TUBA4A,TUBA8,TUBA3D,TUBA3D,TUBA1B,TUBA1C,TUBA1A,TUBA1C,TUBA3D,TUBAL3
42.87	TUBA	I7M9N6	311	TUBA	I7M9N6	336	KOG1376@2759|Eukaryota	KOG1376@2759|Eukaryota	TUBA4A,TUBA8,TUBA3D,TUBA3D,TUBA1B,TUBA1C,TUBA1A,TUBA1C,TUBA3D,TUBAL3	TUBA4A,TUBA8,TUBA3D,TUBA3D,TUBA1B,TUBA1C,TUBA1A,TUBA1C,TUBA3D,TUBAL3
42.87	TUBA	I7M9N6	311	TUBA	I7M9N6	336	KOG1376@2759|Eukaryota	KOG1376@2759|Eukaryota	TUBA4A,TUBA8,TUBA3D,TUBA3D,TUBA1B,TUBA1C,TUBA1A,TUBA1C,TUBA3D,TUBAL3	TUBA4A,TUBA8,TUBA3D,TUBA3D,TUBA1B,TUBA1C,TUBA1A,TUBA1C,TUBA3D,TUBAL3
42.87	TUBA	I7M9N6	311	TUBA	I7M9N6	336	KOG1376@2759|Eukaryota	KOG1376@2759|Eukaryota	TUBA4A,TUBA8,TUBA3D,TUBA3D,TUBA1B,TUBA1C,TUBA1A,TUBA1C,TUBA3D,TUBAL3	TUBA4A,TUBA8,TUBA3D,TUBA3D,TUBA1B,TUBA1C,TUBA1A,TUBA1C,TUBA3D,TUBAL3
42.83	TUBA	I7M9N6	311	TUBA	I7M9N6	336	KOG1376@2759|Eukaryota	KOG1376@2759|Eukaryota	TUBA4A,TUBA8,TUBA3D,TUBA3D,TUBA1B,TUBA1C,TUBA1A,TUBA1C,TUBA3D,TUBAL3	TUBA4A,TUBA8,TUBA3D,TUBA3D,TUBA1B,TUBA1C,TUBA1A,TUBA1C,TUBA3D,TUBAL3
42.72	TUBA	I7M9N6	326	TUBA	I7M9N6	163	KOG1376@2759|Eukaryota	KOG1376@2759|Eukaryota	TUBA4A,TUBA8,TUBA3D,TUBA3D,TUBA1B,TUBA1C,TUBA1A,TUBA1C,TUBA3D,TUBAL3	TUBA4A,TUBA8,TUBA3D,TUBA3D,TUBA1B,TUBA1C,TUBA1A,TUBA1C,TUBA3D,TUBAL3
42.11	TUBA	I7M9N6	311	TUBA	I7M9N6	336	KOG1376@2759|Eukaryota	KOG1376@2759|Eukaryota	TUBA4A,TUBA8,TUBA3D,TUBA3D,TUBA1B,TUBA1C,TUBA1A,TUBA1C,TUBA3D,TUBAL3	TUBA4A,TUBA8,TUBA3D,TUBA3D,TUBA1B,TUBA1C,TUBA1A,TUBA1C,TUBA3D,TUBAL3
40.95	TUBA	I7M9N6	96	TUBA	I7M9N6	163	KOG1376@2759|Eukaryota	KOG1376@2759|Eukaryota	TUBA4A,TUBA8,TUBA3D,TUBA3D,TUBA1B,TUBA1C,TUBA1A,TUBA1C,TUBA3D,TUBAL3	TUBA4A,TUBA8,TUBA3D,TUBA3D,TUBA1B,TUBA1C,TUBA1A,TUBA1C,TUBA3D,TUBAL3
40.92	TUBA	I7M9N6	112	TUBA	I7M9N6	401	KOG1376@2759|Eukaryota	KOG1376@2759|Eukaryota	TUBA4A,TUBA8,TUBA3D,TUBA3D,TUBA1B,TUBA1C,TUBA1A,TUBA1C,TUBA3D,TUBAL3	TUBA4A,TUBA8,TUBA3D,TUBA3D,TUBA1B,TUBA1C,TUBA1A,TUBA1C,TUBA3D,TUBAL3
40.43	TUBA	I7M9N6	311	TUBA	I7M9N6	336	KOG1376@2759|Eukaryota	KOG1376@2759|Eukaryota	TUBA4A,TUBA8,TUBA3D,TUBA3D,TUBA1B,TUBA1C,TUBA1A,TUBA1C,TUBA3D,TUBAL3	TUBA4A,TUBA8,TUBA3D,TUBA3D,TUBA1B,TUBA1C,TUBA1A,TUBA1C,TUBA3D,TUBAL3
40.04	TUBA	I7M9N6	311	TUBA	I7M9N6	336	KOG1376@2759|Eukaryota	KOG1376@2759|Eukaryota	TUBA4A,TUBA8,TUBA3D,TUBA3D,TUBA1B,TUBA1C,TUBA1A,TUBA1C,TUBA3D,TUBAL3	TUBA4A,TUBA8,TUBA3D,TUBA3D,TUBA1B,TUBA1C,TUBA1A,TUBA1C,TUBA3D,TUBAL3
191.38	TUBA	I7M9N6	326	TUBA	I7M9N6	163	KOG1376@2759|Eukaryota	KOG1376@2759|Eukaryota	TUBA4A,TUBA8,TUBA3D,TUBA3D,TUBA1B,TUBA1C,TUBA1A,TUBA1C,TUBA3D,TUBAL3	TUBA4A,TUBA8,TUBA3D,TUBA3D,TUBA1B,TUBA1C,TUBA1A,TUBA1C,TUBA3D,TUBAL3
182.39	TUBA	I7M9N6	96	TUBA	I7M9N6	326	KOG1376@2759|Eukaryota	KOG1376@2759|Eukaryota	TUBA4A,TUBA8,TUBA3D,TUBA3D,TUBA1B,TUBA1C,TUBA1A,TUBA1C,TUBA3D,TUBAL3	TUBA4A,TUBA8,TUBA3D,TUBA3D,TUBA1B,TUBA1C,TUBA1A,TUBA1C,TUBA3D,TUBAL3
101.95	TUBA	I7M9N6	370	TUBA	I7M9N6	336	KOG1376@2759|Eukaryota	KOG1376@2759|Eukaryota	TUBA4A,TUBA8,TUBA3D,TUBA3D,TUBA1B,TUBA1C,TUBA1A,TUBA1C,TUBA3D,TUBAL3	TUBA4A,TUBA8,TUBA3D,TUBA3D,TUBA1B,TUBA1C,TUBA1A,TUBA1C,TUBA3D,TUBAL3
140.49	TUBA	I7M9N6	370	TUBA	I7M9N6	311	KOG1376@2759|Eukaryota	KOG1376@2759|Eukaryota	TUBA4A,TUBA8,TUBA3D,TUBA3D,TUBA1B,TUBA1C,TUBA1A,TUBA1C,TUBA3D,TUBAL3	TUBA4A,TUBA8,TUBA3D,TUBA3D,TUBA1B,TUBA1C,TUBA1A,TUBA1C,TUBA3D,TUBAL3
236.54	TUBA	I7M9N6	60	TUBA	I7M9N6	370	KOG1376@2759|Eukaryota	KOG1376@2759|Eukaryota	TUBA4A,TUBA8,TUBA3D,TUBA3D,TUBA1B,TUBA1C,TUBA1A,TUBA1C,TUBA3D,TUBAL3	TUBA4A,TUBA8,TUBA3D,TUBA3D,TUBA1B,TUBA1C,TUBA1A,TUBA1C,TUBA3D,TUBAL3
175.94	TUBA	I7M9N6	326	FAP161A	Q22WJ6	253	KOG1376@2759|Eukaryota	KOG0032@2759|Eukaryota	TUBA4A,TUBA8,TUBA3D,TUBA3D,TUBA1B,TUBA1C,TUBA1A,TUBA1C,TUBA3D,TUBAL3	CAPS,UHMK1,DAPK2,PSKH1,STK17A,CAPSL,PSKH2,CAMK1,DAPK3,EFHB,CAMK4,MYLK3,PNCK,CAMK1G,DAPK1,MYLK2,STK33,MYLK4,STK17B,CAPS2,DCLK2,CAMKV,DCLK3,CAMK1D
169.06	TUBA	I7M9N6	326	FAP53	Q23YQ8	314	KOG1376@2759|Eukaryota	2R9VT@2759|Eukaryota	TUBA4A,TUBA8,TUBA3D,TUBA3D,TUBA1B,TUBA1C,TUBA1A,TUBA1C,TUBA3D,TUBAL3
106.62	TUBA	I7M9N6	311	FAP53	Q23YQ8	28	KOG1376@2759|Eukaryota	2R9VT@2759|Eukaryota	TUBA4A,TUBA8,TUBA3D,TUBA3D,TUBA1B,TUBA1C,TUBA1A,TUBA1C,TUBA3D,TUBAL3
145.23	TUBA	I7M9N6	370	FAP53	Q23YQ8	370	KOG1376@2759|Eukaryota	2R9VT@2759|Eukaryota	TUBA4A,TUBA8,TUBA3D,TUBA3D,TUBA1B,TUBA1C,TUBA1A,TUBA1C,TUBA3D,TUBAL3
51.05	TUBA	I7M9N6	401	SPATA5	Q22PA7	561	KOG1376@2759|Eukaryota	KOG0730@2759|Eukaryota	TUBA4A,TUBA8,TUBA3D,TUBA3D,TUBA1B,TUBA1C,TUBA1A,TUBA1C,TUBA3D,TUBAL3	VCP,SPATA5,SPATA5L1
291.08	TUBA	I7M9N6	370	FAP210	Q23EX8	278	KOG1376@2759|Eukaryota	2QPZ3@2759|Eukaryota	TUBA4A,TUBA8,TUBA3D,TUBA3D,TUBA1B,TUBA1C,TUBA1A,TUBA1C,TUBA3D,TUBAL3	CCDC173
237.92	TUBA	I7M9N6	370	FAP210	Q23EX8	326	KOG1376@2759|Eukaryota	2QPZ3@2759|Eukaryota	TUBA4A,TUBA8,TUBA3D,TUBA3D,TUBA1B,TUBA1C,TUBA1A,TUBA1C,TUBA3D,TUBAL3	CCDC173
231.54	TUBA	I7M9N6	370	FAP210	Q23EX8	268	KOG1376@2759|Eukaryota	2QPZ3@2759|Eukaryota	TUBA4A,TUBA8,TUBA3D,TUBA3D,TUBA1B,TUBA1C,TUBA1A,TUBA1C,TUBA3D,TUBAL3	CCDC173
89.7	TUBA	I7M9N6	370	FAP210	Q23EX8	220	KOG1376@2759|Eukaryota	2QPZ3@2759|Eukaryota	TUBA4A,TUBA8,TUBA3D,TUBA3D,TUBA1B,TUBA1C,TUBA1A,TUBA1C,TUBA3D,TUBAL3	CCDC173
289.13	TUBA	I7M9N6	370	FAP52	Q22ZH2	442	KOG1376@2759|Eukaryota	KOG0266@2759|Eukaryota	TUBA4A,TUBA8,TUBA3D,TUBA3D,TUBA1B,TUBA1C,TUBA1A,TUBA1C,TUBA3D,TUBAL3	WDR5B,PAAF1,DCAF11,WDR16,AMBRA1,NUP37,WSB2,WDR88,WDR5,WDR13,WDR27,WSB1,AHI1,WDR49
313.97	TUBA	I7M9N6	370	FAP52	Q22ZH2	183	KOG1376@2759|Eukaryota	KOG0266@2759|Eukaryota	TUBA4A,TUBA8,TUBA3D,TUBA3D,TUBA1B,TUBA1C,TUBA1A,TUBA1C,TUBA3D,TUBAL3	WDR5B,PAAF1,DCAF11,WDR16,AMBRA1,NUP37,WSB2,WDR88,WDR5,WDR13,WDR27,WSB1,AHI1,WDR49
52.9	TUBA	I7M9N6	370	EPB1	Q22HK2	1094	KOG1376@2759|Eukaryota	2QPW2@2759|Eukaryota	TUBA4A,TUBA8,TUBA3D,TUBA3D,TUBA1B,TUBA1C,TUBA1A,TUBA1C,TUBA3D,TUBAL3	CCDC157
139.43	TUBA	I7M9N6	112	Q22T19	Q22T19	423	KOG1376@2759|Eukaryota	2T161@2759|Eukaryota	TUBA4A,TUBA8,TUBA3D,TUBA3D,TUBA1B,TUBA1C,TUBA1A,TUBA1C,TUBA3D,TUBAL3
160.63	TUBA	I7M9N6	370	TPHdomain	I7MEK6	451	KOG1376@2759|Eukaryota	2SI0R@2759|Eukaryota	TUBA4A,TUBA8,TUBA3D,TUBA3D,TUBA1B,TUBA1C,TUBA1A,TUBA1C,TUBA3D,TUBAL3
221.24	TUBA	I7M9N6	370	TPHdomain	I7MEK6	297	KOG1376@2759|Eukaryota	2SI0R@2759|Eukaryota	TUBA4A,TUBA8,TUBA3D,TUBA3D,TUBA1B,TUBA1C,TUBA1A,TUBA1C,TUBA3D,TUBAL3
292.35	TUBA	I7M9N6	370	TPHdomain	I7MEK6	287	KOG1376@2759|Eukaryota	2SI0R@2759|Eukaryota	TUBA4A,TUBA8,TUBA3D,TUBA3D,TUBA1B,TUBA1C,TUBA1A,TUBA1C,TUBA3D,TUBAL3
292.12	TUBA	I7M9N6	112	ENKUR	I7M279	150	KOG1376@2759|Eukaryota	2QT8E@2759|Eukaryota	TUBA4A,TUBA8,TUBA3D,TUBA3D,TUBA1B,TUBA1C,TUBA1A,TUBA1C,TUBA3D,TUBAL3	ENKUR
256.15	TUBA	I7M9N6	370	Q23A15	Q23A15	264	KOG1376@2759|Eukaryota	2QT71@2759|Eukaryota	TUBA4A,TUBA8,TUBA3D,TUBA3D,TUBA1B,TUBA1C,TUBA1A,TUBA1C,TUBA3D,TUBAL3
317.98	TUBA	I7M9N6	370	Q23A15	Q23A15	428	KOG1376@2759|Eukaryota	2QT71@2759|Eukaryota	TUBA4A,TUBA8,TUBA3D,TUBA3D,TUBA1B,TUBA1C,TUBA1A,TUBA1C,TUBA3D,TUBAL3
270.93	TUBA	I7M9N6	370	Q23A15	Q23A15	210	KOG1376@2759|Eukaryota	2QT71@2759|Eukaryota	TUBA4A,TUBA8,TUBA3D,TUBA3D,TUBA1B,TUBA1C,TUBA1A,TUBA1C,TUBA3D,TUBAL3
152.7	TUBA	I7M9N6	370	Q23A15	Q23A15	369	KOG1376@2759|Eukaryota	2QT71@2759|Eukaryota	TUBA4A,TUBA8,TUBA3D,TUBA3D,TUBA1B,TUBA1C,TUBA1A,TUBA1C,TUBA3D,TUBAL3
271.46	TUBA	I7M9N6	370	Q23A15	Q23A15	254	KOG1376@2759|Eukaryota	2QT71@2759|Eukaryota	TUBA4A,TUBA8,TUBA3D,TUBA3D,TUBA1B,TUBA1C,TUBA1A,TUBA1C,TUBA3D,TUBAL3
261.49	TUBA	I7M9N6	370	Q23A15	Q23A15	318	KOG1376@2759|Eukaryota	2QT71@2759|Eukaryota	TUBA4A,TUBA8,TUBA3D,TUBA3D,TUBA1B,TUBA1C,TUBA1A,TUBA1C,TUBA3D,TUBAL3
64.4	TUBA	I7M9N6	370	Q23A15	Q23A15	475	KOG1376@2759|Eukaryota	2QT71@2759|Eukaryota	TUBA4A,TUBA8,TUBA3D,TUBA3D,TUBA1B,TUBA1C,TUBA1A,TUBA1C,TUBA3D,TUBAL3
299.6	TUBA	I7M9N6	112	Q23A15	Q23A15	13	KOG1376@2759|Eukaryota	2QT71@2759|Eukaryota	TUBA4A,TUBA8,TUBA3D,TUBA3D,TUBA1B,TUBA1C,TUBA1A,TUBA1C,TUBA3D,TUBAL3
243.26	TUBA	I7M9N6	112	Q23A15	Q23A15	5	KOG1376@2759|Eukaryota	2QT71@2759|Eukaryota	TUBA4A,TUBA8,TUBA3D,TUBA3D,TUBA1B,TUBA1C,TUBA1A,TUBA1C,TUBA3D,TUBAL3
98.54	TUBA	I7M9N6	370	Q23A15	Q23A15	380	KOG1376@2759|Eukaryota	2QT71@2759|Eukaryota	TUBA4A,TUBA8,TUBA3D,TUBA3D,TUBA1B,TUBA1C,TUBA1A,TUBA1C,TUBA3D,TUBAL3
278.8	TUBA	I7M9N6	370	BBC118	I7ME23	22	KOG1376@2759|Eukaryota	KOG0032@2759|Eukaryota	TUBA4A,TUBA8,TUBA3D,TUBA3D,TUBA1B,TUBA1C,TUBA1A,TUBA1C,TUBA3D,TUBAL3	CAPS,UHMK1,DAPK2,PSKH1,STK17A,CAPSL,PSKH2,CAMK1,DAPK3,EFHB,CAMK4,MYLK3,PNCK,CAMK1G,DAPK1,MYLK2,STK33,MYLK4,STK17B,CAPS2,DCLK2,CAMKV,DCLK3,CAMK1D
193.54	TUBA	I7M9N6	370	BBC118	I7ME23	253	KOG1376@2759|Eukaryota	KOG0032@2759|Eukaryota	TUBA4A,TUBA8,TUBA3D,TUBA3D,TUBA1B,TUBA1C,TUBA1A,TUBA1C,TUBA3D,TUBAL3	CAPS,UHMK1,DAPK2,PSKH1,STK17A,CAPSL,PSKH2,CAMK1,DAPK3,EFHB,CAMK4,MYLK3,PNCK,CAMK1G,DAPK1,MYLK2,STK33,MYLK4,STK17B,CAPS2,DCLK2,CAMKV,DCLK3,CAMK1D
162.31	TUBA	I7M9N6	370	jacalin-1	Q23JX3	333	KOG1376@2759|Eukaryota	2R2DY@2759|Eukaryota	TUBA4A,TUBA8,TUBA3D,TUBA3D,TUBA1B,TUBA1C,TUBA1A,TUBA1C,TUBA3D,TUBAL3
72.05	TUBA	I7M9N6	401	DYH24	Q23KI3	2800	KOG1376@2759|Eukaryota	KOG3595@2759|Eukaryota	TUBA4A,TUBA8,TUBA3D,TUBA3D,TUBA1B,TUBA1C,TUBA1A,TUBA1C,TUBA3D,TUBAL3	DNAH12,DNAH17,DNAH11,DNAH10,DNAH7,DNAH1,DNAH14,DNAH5,DYNC2H1,DYNC1H1,DNAH6,DNAH9,DNHD1,DNAH2,DNAH3,DNAH8
122.98	TUBA	I7M9N6	326	Rib72B	I7MCU1	239	KOG1376@2759|Eukaryota	KOG0043@2759|Eukaryota	TUBA4A,TUBA8,TUBA3D,TUBA3D,TUBA1B,TUBA1C,TUBA1A,TUBA1C,TUBA3D,TUBAL3	EFHC1,EFHC2
83.86	TUBA	I7M9N6	370	Rib72B	I7MCU1	223	KOG1376@2759|Eukaryota	KOG0043@2759|Eukaryota	TUBA4A,TUBA8,TUBA3D,TUBA3D,TUBA1B,TUBA1C,TUBA1A,TUBA1C,TUBA3D,TUBAL3	EFHC1,EFHC2
52.59	TUBA	I7M9N6	326	Rib72B	I7MCU1	401	KOG1376@2759|Eukaryota	KOG0043@2759|Eukaryota	TUBA4A,TUBA8,TUBA3D,TUBA3D,TUBA1B,TUBA1C,TUBA1A,TUBA1C,TUBA3D,TUBAL3	EFHC1,EFHC2
178.14	TUBA	I7M9N6	370	Rib72B	I7MCU1	23	KOG1376@2759|Eukaryota	KOG0043@2759|Eukaryota	TUBA4A,TUBA8,TUBA3D,TUBA3D,TUBA1B,TUBA1C,TUBA1A,TUBA1C,TUBA3D,TUBAL3	EFHC1,EFHC2
318.9	TUBA	I7M9N6	326	Rib72A	I7M0S7	297	KOG1376@2759|Eukaryota	KOG0043@2759|Eukaryota	TUBA4A,TUBA8,TUBA3D,TUBA3D,TUBA1B,TUBA1C,TUBA1A,TUBA1C,TUBA3D,TUBAL3	EFHC1,EFHC2
57.84	TUBA	I7M9N6	370	Rib72A	I7M0S7	219	KOG1376@2759|Eukaryota	KOG0043@2759|Eukaryota	TUBA4A,TUBA8,TUBA3D,TUBA3D,TUBA1B,TUBA1C,TUBA1A,TUBA1C,TUBA3D,TUBAL3	EFHC1,EFHC2
46.57	TUBA	I7M9N6	326	Q233E2	Q233E2	312	KOG1376@2759|Eukaryota	2SJZ7@2759|Eukaryota	TUBA4A,TUBA8,TUBA3D,TUBA3D,TUBA1B,TUBA1C,TUBA1A,TUBA1C,TUBA3D,TUBAL3
47.82	TUBA	I7M9N6	370	AK1-3	I7MLH8	696	KOG1376@2759|Eukaryota	KOG3078@2759|Eukaryota	TUBA4A,TUBA8,TUBA3D,TUBA3D,TUBA1B,TUBA1C,TUBA1A,TUBA1C,TUBA3D,TUBAL3	AK7,AK2,AK4,AK8,AK9,AK4,AK3
195.85	TUBA	I7M9N6	326	DNALI1-2	I7MMU7	27	KOG1376@2759|Eukaryota	KOG4001@2759|Eukaryota	TUBA4A,TUBA8,TUBA3D,TUBA3D,TUBA1B,TUBA1C,TUBA1A,TUBA1C,TUBA3D,TUBAL3	DNALI1
57.07	TUBA	I7M9N6	326	DNALI1-2	I7MMU7	33	KOG1376@2759|Eukaryota	KOG4001@2759|Eukaryota	TUBA4A,TUBA8,TUBA3D,TUBA3D,TUBA1B,TUBA1C,TUBA1A,TUBA1C,TUBA3D,TUBAL3	DNALI1
43.82	TUBA	I7M9N6	112	DYH3	Q22A67	3260	KOG1376@2759|Eukaryota	KOG3595@2759|Eukaryota	TUBA4A,TUBA8,TUBA3D,TUBA3D,TUBA1B,TUBA1C,TUBA1A,TUBA1C,TUBA3D,TUBAL3	DNAH12,DNAH17,DNAH11,DNAH10,DNAH7,DNAH1,DNAH14,DNAH5,DYNC2H1,DYNC1H1,DNAH6,DNAH9,DNHD1,DNAH2,DNAH3,DNAH8
289.34	TUBA	I7M9N6	112	Q23Q34	Q23Q34	27	KOG1376@2759|Eukaryota	2R2IE@2759|Eukaryota	TUBA4A,TUBA8,TUBA3D,TUBA3D,TUBA1B,TUBA1C,TUBA1A,TUBA1C,TUBA3D,TUBAL3
78.19	TUBA	I7M9N6	163	CCDC39	Q23BW0	329	KOG1376@2759|Eukaryota	2QS0D@2759|Eukaryota	TUBA4A,TUBA8,TUBA3D,TUBA3D,TUBA1B,TUBA1C,TUBA1A,TUBA1C,TUBA3D,TUBAL3	CCDC39
224.42	TUBA	I7M9N6	112	CCDC39	Q23BW0	318	KOG1376@2759|Eukaryota	2QS0D@2759|Eukaryota	TUBA4A,TUBA8,TUBA3D,TUBA3D,TUBA1B,TUBA1C,TUBA1A,TUBA1C,TUBA3D,TUBAL3	CCDC39
322.79	TUBA	I7M9N6	112	CFAP77-1	Q22WR6	183	KOG1376@2759|Eukaryota	2S8J8@2759|Eukaryota	TUBA4A,TUBA8,TUBA3D,TUBA3D,TUBA1B,TUBA1C,TUBA1A,TUBA1C,TUBA3D,TUBAL3
200.16	TUBA	I7M9N6	112	CFAP77-1	Q22WR6	185	KOG1376@2759|Eukaryota	2S8J8@2759|Eukaryota	TUBA4A,TUBA8,TUBA3D,TUBA3D,TUBA1B,TUBA1C,TUBA1A,TUBA1C,TUBA3D,TUBAL3
53.65	TUBA	I7M9N6	96	CFAP77-1	Q22WR6	185	KOG1376@2759|Eukaryota	2S8J8@2759|Eukaryota	TUBA4A,TUBA8,TUBA3D,TUBA3D,TUBA1B,TUBA1C,TUBA1A,TUBA1C,TUBA3D,TUBAL3
104.76	TUBA	I7M9N6	401	I7MGA3	I7MGA3	362	KOG1376@2759|Eukaryota	2QQ5A@2759|Eukaryota	TUBA4A,TUBA8,TUBA3D,TUBA3D,TUBA1B,TUBA1C,TUBA1A,TUBA1C,TUBA3D,TUBAL3	PIR
46.35	TUBA	I7M9N6	326	Q22VW2	Q22VW2	3433	KOG1376@2759|Eukaryota	KOG1776@2759|Eukaryota	TUBA4A,TUBA8,TUBA3D,TUBA3D,TUBA1B,TUBA1C,TUBA1A,TUBA1C,TUBA3D,TUBAL3	UBR4
190.93	TUBA	I7M9N6	370	Q231B6	Q231B6	12	KOG1376@2759|Eukaryota	2SQ2Z@2759|Eukaryota	TUBA4A,TUBA8,TUBA3D,TUBA3D,TUBA1B,TUBA1C,TUBA1A,TUBA1C,TUBA3D,TUBAL3
222.24	TUBA	I7M9N6	370	Q231B6	Q231B6	356	KOG1376@2759|Eukaryota	2SQ2Z@2759|Eukaryota	TUBA4A,TUBA8,TUBA3D,TUBA3D,TUBA1B,TUBA1C,TUBA1A,TUBA1C,TUBA3D,TUBAL3
338.2	TUBA	I7M9N6	370	Q231B6	Q231B6	403	KOG1376@2759|Eukaryota	2SQ2Z@2759|Eukaryota	TUBA4A,TUBA8,TUBA3D,TUBA3D,TUBA1B,TUBA1C,TUBA1A,TUBA1C,TUBA3D,TUBAL3
215.72	TUBA	I7M9N6	370	Q231B6	Q231B6	442	KOG1376@2759|Eukaryota	2SQ2Z@2759|Eukaryota	TUBA4A,TUBA8,TUBA3D,TUBA3D,TUBA1B,TUBA1C,TUBA1A,TUBA1C,TUBA3D,TUBAL3
44.14	TUBA	I7M9N6	370	Q231B6	Q231B6	148	KOG1376@2759|Eukaryota	2SQ2Z@2759|Eukaryota	TUBA4A,TUBA8,TUBA3D,TUBA3D,TUBA1B,TUBA1C,TUBA1A,TUBA1C,TUBA3D,TUBAL3
117.92	TUBA	I7M9N6	370	Q231B6	Q231B6	189	KOG1376@2759|Eukaryota	2SQ2Z@2759|Eukaryota	TUBA4A,TUBA8,TUBA3D,TUBA3D,TUBA1B,TUBA1C,TUBA1A,TUBA1C,TUBA3D,TUBAL3
218.43	TUBA	I7M9N6	370	Q231B6	Q231B6	60	KOG1376@2759|Eukaryota	2SQ2Z@2759|Eukaryota	TUBA4A,TUBA8,TUBA3D,TUBA3D,TUBA1B,TUBA1C,TUBA1A,TUBA1C,TUBA3D,TUBAL3
165.72	TUBA	I7M9N6	370	Q231B6	Q231B6	194	KOG1376@2759|Eukaryota	2SQ2Z@2759|Eukaryota	TUBA4A,TUBA8,TUBA3D,TUBA3D,TUBA1B,TUBA1C,TUBA1A,TUBA1C,TUBA3D,TUBAL3
113.38	TUBA	I7M9N6	370	Q231B6	Q231B6	449	KOG1376@2759|Eukaryota	2SQ2Z@2759|Eukaryota	TUBA4A,TUBA8,TUBA3D,TUBA3D,TUBA1B,TUBA1C,TUBA1A,TUBA1C,TUBA3D,TUBAL3
88.51	TUBA	I7M9N6	370	Q231B6	Q231B6	436	KOG1376@2759|Eukaryota	2SQ2Z@2759|Eukaryota	TUBA4A,TUBA8,TUBA3D,TUBA3D,TUBA1B,TUBA1C,TUBA1A,TUBA1C,TUBA3D,TUBAL3
61.3	TUBA	I7M9N6	401	DNAL1	I7M1N7	85	KOG1376@2759|Eukaryota	KOG0531@2759|Eukaryota	TUBA4A,TUBA8,TUBA3D,TUBA3D,TUBA1B,TUBA1C,TUBA1A,TUBA1C,TUBA3D,TUBAL3	PPP1R7,LRRC9,LRRC6,LRRIQ3,DNAL1,LRRIQ1,LRRC23,LRRCC1,LRRC46,LRRC49,LRRC61,CNTRL,LRRC48,DNAAF1,LRRC43,CEP97,LRRC56
327.44	TUBA	I7M9N6	370	FAM166-1	Q238X3	196	KOG1376@2759|Eukaryota	2SPCY@2759|Eukaryota	TUBA4A,TUBA8,TUBA3D,TUBA3D,TUBA1B,TUBA1C,TUBA1A,TUBA1C,TUBA3D,TUBAL3
281.96	TUBA	I7M9N6	96	I7LUL4	I7LUL4	228	KOG1376@2759|Eukaryota	2SPUY@2759|Eukaryota	TUBA4A,TUBA8,TUBA3D,TUBA3D,TUBA1B,TUBA1C,TUBA1A,TUBA1C,TUBA3D,TUBAL3
41.98	TUBA	I7M9N6	401	DYH5	I7M6H4	2704	KOG1376@2759|Eukaryota	KOG0379@1|root	TUBA4A,TUBA8,TUBA3D,TUBA3D,TUBA1B,TUBA1C,TUBA1A,TUBA1C,TUBA3D,TUBAL3
163.49	TUBA	I7M9N6	326	CCDC81-2	I7M9T0	114	KOG1376@2759|Eukaryota	2SK6N@2759|Eukaryota	TUBA4A,TUBA8,TUBA3D,TUBA3D,TUBA1B,TUBA1C,TUBA1A,TUBA1C,TUBA3D,TUBAL3
112.7	TUBA	I7M9N6	401	DYH7	Q23TU2	3430	KOG1376@2759|Eukaryota	KOG3595@2759|Eukaryota	TUBA4A,TUBA8,TUBA3D,TUBA3D,TUBA1B,TUBA1C,TUBA1A,TUBA1C,TUBA3D,TUBAL3	DNAH12,DNAH17,DNAH11,DNAH10,DNAH7,DNAH1,DNAH14,DNAH5,DYNC2H1,DYNC1H1,DNAH6,DNAH9,DNHD1,DNAH2,DNAH3,DNAH8
179.73	TUBA	I7M9N6	370	MNS1	I7LV70	254	KOG1376@2759|Eukaryota	2QS9D@2759|Eukaryota	TUBA4A,TUBA8,TUBA3D,TUBA3D,TUBA1B,TUBA1C,TUBA1A,TUBA1C,TUBA3D,TUBAL3	MNS1
166.86	TUBA	I7M9N6	370	MNS1	I7LV70	351	KOG1376@2759|Eukaryota	2QS9D@2759|Eukaryota	TUBA4A,TUBA8,TUBA3D,TUBA3D,TUBA1B,TUBA1C,TUBA1A,TUBA1C,TUBA3D,TUBAL3	MNS1
225.26	TUBA	I7M9N6	370	MNS1	I7LV70	246	KOG1376@2759|Eukaryota	2QS9D@2759|Eukaryota	TUBA4A,TUBA8,TUBA3D,TUBA3D,TUBA1B,TUBA1C,TUBA1A,TUBA1C,TUBA3D,TUBAL3	MNS1
175.75	TUBA	I7M9N6	326	PGrepeat-2	I7M2G0	276	KOG1376@2759|Eukaryota	2SKBK@2759|Eukaryota	TUBA4A,TUBA8,TUBA3D,TUBA3D,TUBA1B,TUBA1C,TUBA1A,TUBA1C,TUBA3D,TUBAL3
105.14	TUBA	I7M9N6	326	PGrepeat-2	I7M2G0	151	KOG1376@2759|Eukaryota	2SKBK@2759|Eukaryota	TUBA4A,TUBA8,TUBA3D,TUBA3D,TUBA1B,TUBA1C,TUBA1A,TUBA1C,TUBA3D,TUBAL3
121.99	TUBA	I7M9N6	326	PGrepeat-2	I7M2G0	154	KOG1376@2759|Eukaryota	2SKBK@2759|Eukaryota	TUBA4A,TUBA8,TUBA3D,TUBA3D,TUBA1B,TUBA1C,TUBA1A,TUBA1C,TUBA3D,TUBAL3
155.97	TUBA	I7M9N6	370	Q22E45	Q22E45	453	KOG1376@2759|Eukaryota	2SMEE@2759|Eukaryota	TUBA4A,TUBA8,TUBA3D,TUBA3D,TUBA1B,TUBA1C,TUBA1A,TUBA1C,TUBA3D,TUBAL3
283.63	TUBA	I7M9N6	370	Q22E45	Q22E45	381	KOG1376@2759|Eukaryota	2SMEE@2759|Eukaryota	TUBA4A,TUBA8,TUBA3D,TUBA3D,TUBA1B,TUBA1C,TUBA1A,TUBA1C,TUBA3D,TUBAL3
191.49	TUBA	I7M9N6	370	Q22E45	Q22E45	183	KOG1376@2759|Eukaryota	2SMEE@2759|Eukaryota	TUBA4A,TUBA8,TUBA3D,TUBA3D,TUBA1B,TUBA1C,TUBA1A,TUBA1C,TUBA3D,TUBAL3
82.39	TUBA	I7M9N6	370	Q22E45	Q22E45	88	KOG1376@2759|Eukaryota	2SMEE@2759|Eukaryota	TUBA4A,TUBA8,TUBA3D,TUBA3D,TUBA1B,TUBA1C,TUBA1A,TUBA1C,TUBA3D,TUBAL3
240.77	TUBA	I7M9N6	370	Q22E45	Q22E45	302	KOG1376@2759|Eukaryota	2SMEE@2759|Eukaryota	TUBA4A,TUBA8,TUBA3D,TUBA3D,TUBA1B,TUBA1C,TUBA1A,TUBA1C,TUBA3D,TUBAL3
66	TUBA	I7M9N6	370	Q22E45	Q22E45	410	KOG1376@2759|Eukaryota	2SMEE@2759|Eukaryota	TUBA4A,TUBA8,TUBA3D,TUBA3D,TUBA1B,TUBA1C,TUBA1A,TUBA1C,TUBA3D,TUBAL3
43.22	TUBA	I7M9N6	370	Q22E45	Q22E45	255	KOG1376@2759|Eukaryota	2SMEE@2759|Eukaryota	TUBA4A,TUBA8,TUBA3D,TUBA3D,TUBA1B,TUBA1C,TUBA1A,TUBA1C,TUBA3D,TUBAL3
192.99	TUBA	I7M9N6	370	Q22E45	Q22E45	425	KOG1376@2759|Eukaryota	2SMEE@2759|Eukaryota	TUBA4A,TUBA8,TUBA3D,TUBA3D,TUBA1B,TUBA1C,TUBA1A,TUBA1C,TUBA3D,TUBAL3
271.08	TUBA	I7M9N6	370	Q22E45	Q22E45	172	KOG1376@2759|Eukaryota	2SMEE@2759|Eukaryota	TUBA4A,TUBA8,TUBA3D,TUBA3D,TUBA1B,TUBA1C,TUBA1A,TUBA1C,TUBA3D,TUBAL3
262.12	TUBA	I7M9N6	370	FAP143	A4VD56	49	KOG1376@2759|Eukaryota	2SS0W@2759|Eukaryota	TUBA4A,TUBA8,TUBA3D,TUBA3D,TUBA1B,TUBA1C,TUBA1A,TUBA1C,TUBA3D,TUBAL3
190.62	TUBA	I7M9N6	370	FAP143	A4VD56	47	KOG1376@2759|Eukaryota	2SS0W@2759|Eukaryota	TUBA4A,TUBA8,TUBA3D,TUBA3D,TUBA1B,TUBA1C,TUBA1A,TUBA1C,TUBA3D,TUBAL3
50.04	TUBA	I7M9N6	370	STOP	Q23BS4	73	KOG1376@2759|Eukaryota	2R2NR@2759|Eukaryota	TUBA4A,TUBA8,TUBA3D,TUBA3D,TUBA1B,TUBA1C,TUBA1A,TUBA1C,TUBA3D,TUBAL3
153.88	TUBA	I7M9N6	401	Q24GK8	Q24GK8	71	KOG1376@2759|Eukaryota		TUBA4A,TUBA8,TUBA3D,TUBA3D,TUBA1B,TUBA1C,TUBA1A,TUBA1C,TUBA3D,TUBAL3
155.38	TUBA	I7M9N6	326	EFhand-4	Q236L3	846	KOG1376@2759|Eukaryota	2SKYS@2759|Eukaryota	TUBA4A,TUBA8,TUBA3D,TUBA3D,TUBA1B,TUBA1C,TUBA1A,TUBA1C,TUBA3D,TUBAL3
226.83	TUBA	I7M9N6	370	C9orf135	Q23JL9	223	KOG1376@2759|Eukaryota	2SJ9Y@2759|Eukaryota	TUBA4A,TUBA8,TUBA3D,TUBA3D,TUBA1B,TUBA1C,TUBA1A,TUBA1C,TUBA3D,TUBAL3
50.04	TUBA	I7M9N6	370	C9orf135	Q23JL9	35	KOG1376@2759|Eukaryota	2SJ9Y@2759|Eukaryota	TUBA4A,TUBA8,TUBA3D,TUBA3D,TUBA1B,TUBA1C,TUBA1A,TUBA1C,TUBA3D,TUBAL3
49.67	TUBA	I7M9N6	96	CCDC81-1	I7M688	1396	KOG1376@2759|Eukaryota	2RT15@2759|Eukaryota	TUBA4A,TUBA8,TUBA3D,TUBA3D,TUBA1B,TUBA1C,TUBA1A,TUBA1C,TUBA3D,TUBAL3
53.52	TUBA	I7M9N6	112	CFAP58-3	I7MK78	715	KOG1376@2759|Eukaryota	2QPV7@2759|Eukaryota	TUBA4A,TUBA8,TUBA3D,TUBA3D,TUBA1B,TUBA1C,TUBA1A,TUBA1C,TUBA3D,TUBAL3	CFAP58
362.84	TUBA	I7M9N6	96	FAP21b	I7MLS4	184	KOG1376@2759|Eukaryota	2QV2M@2759|Eukaryota	TUBA4A,TUBA8,TUBA3D,TUBA3D,TUBA1B,TUBA1C,TUBA1A,TUBA1C,TUBA3D,TUBAL3
219.33	TUBA	I7M9N6	370	FAP21b	I7MLS4	7	KOG1376@2759|Eukaryota	2QV2M@2759|Eukaryota	TUBA4A,TUBA8,TUBA3D,TUBA3D,TUBA1B,TUBA1C,TUBA1A,TUBA1C,TUBA3D,TUBAL3
233.17	TUBA	I7M9N6	370	Q237T1	Q237T1	161	KOG1376@2759|Eukaryota	2SR05@2759|Eukaryota	TUBA4A,TUBA8,TUBA3D,TUBA3D,TUBA1B,TUBA1C,TUBA1A,TUBA1C,TUBA3D,TUBAL3
247.17	TUBA	I7M9N6	370	Q237T1	Q237T1	146	KOG1376@2759|Eukaryota	2SR05@2759|Eukaryota	TUBA4A,TUBA8,TUBA3D,TUBA3D,TUBA1B,TUBA1C,TUBA1A,TUBA1C,TUBA3D,TUBAL3
195.55	TUBA	I7M9N6	370	Q237T1	Q237T1	114	KOG1376@2759|Eukaryota	2SR05@2759|Eukaryota	TUBA4A,TUBA8,TUBA3D,TUBA3D,TUBA1B,TUBA1C,TUBA1A,TUBA1C,TUBA3D,TUBAL3
224.13	TUBA	I7M9N6	370	FAP21a	I7MK20	6	KOG1376@2759|Eukaryota	2QV2M@2759|Eukaryota	TUBA4A,TUBA8,TUBA3D,TUBA3D,TUBA1B,TUBA1C,TUBA1A,TUBA1C,TUBA3D,TUBAL3
182.92	TUBA	I7M9N6	326	Q246A0	Q246A0	429	KOG1376@2759|Eukaryota	2R2GQ@2759|Eukaryota	TUBA4A,TUBA8,TUBA3D,TUBA3D,TUBA1B,TUBA1C,TUBA1A,TUBA1C,TUBA3D,TUBAL3
79.47	TUBA	I7M9N6	326	EFhand-7	Q24DD0	922	KOG1376@2759|Eukaryota	2SKYS@2759|Eukaryota	TUBA4A,TUBA8,TUBA3D,TUBA3D,TUBA1B,TUBA1C,TUBA1A,TUBA1C,TUBA3D,TUBAL3
162.25	TUBA	I7M9N6	394	C4orf47	Q22CD1	284	KOG1376@2759|Eukaryota	2R2IE@2759|Eukaryota	TUBA4A,TUBA8,TUBA3D,TUBA3D,TUBA1B,TUBA1C,TUBA1A,TUBA1C,TUBA3D,TUBAL3
125.83	TUBA	I7M9N6	370	SAXO1/2	Q233G5	263	KOG1376@2759|Eukaryota	2SQJI@2759|Eukaryota	TUBA4A,TUBA8,TUBA3D,TUBA3D,TUBA1B,TUBA1C,TUBA1A,TUBA1C,TUBA3D,TUBAL3
287.17	TUBA	I7M9N6	370	SAXO1/2	Q233G5	190	KOG1376@2759|Eukaryota	2SQJI@2759|Eukaryota	TUBA4A,TUBA8,TUBA3D,TUBA3D,TUBA1B,TUBA1C,TUBA1A,TUBA1C,TUBA3D,TUBAL3
61.36	TUBA	I7M9N6	112	I7MK35	I7MK35	105	KOG1376@2759|Eukaryota	2T0P6@2759|Eukaryota	TUBA4A,TUBA8,TUBA3D,TUBA3D,TUBA1B,TUBA1C,TUBA1A,TUBA1C,TUBA3D,TUBAL3
293.76	TUBA	I7M9N6	112	I7MK35	I7MK35	90	KOG1376@2759|Eukaryota	2T0P6@2759|Eukaryota	TUBA4A,TUBA8,TUBA3D,TUBA3D,TUBA1B,TUBA1C,TUBA1A,TUBA1C,TUBA3D,TUBAL3
109.66	TUBA	I7M9N6	370	Q22V42	Q22V42	394	KOG1376@2759|Eukaryota	2SVWG@2759|Eukaryota	TUBA4A,TUBA8,TUBA3D,TUBA3D,TUBA1B,TUBA1C,TUBA1A,TUBA1C,TUBA3D,TUBAL3
400.55	TUBA	I7M9N6	370	I7MA16	I7MA16	84	KOG1376@2759|Eukaryota		TUBA4A,TUBA8,TUBA3D,TUBA3D,TUBA1B,TUBA1C,TUBA1A,TUBA1C,TUBA3D,TUBAL3
131.03	TUBA	I7M9N6	401	PGrepeat-1	Q24GM1	108	KOG1376@2759|Eukaryota	2SNSY@2759|Eukaryota	TUBA4A,TUBA8,TUBA3D,TUBA3D,TUBA1B,TUBA1C,TUBA1A,TUBA1C,TUBA3D,TUBAL3
297.76	TUBA	I7M9N6	96	PGrepeat-1	Q24GM1	296	KOG1376@2759|Eukaryota	2SNSY@2759|Eukaryota	TUBA4A,TUBA8,TUBA3D,TUBA3D,TUBA1B,TUBA1C,TUBA1A,TUBA1C,TUBA3D,TUBAL3
155.11	TUBA	I7M9N6	394	PGrepeat-1	Q24GM1	195	KOG1376@2759|Eukaryota	2SNSY@2759|Eukaryota	TUBA4A,TUBA8,TUBA3D,TUBA3D,TUBA1B,TUBA1C,TUBA1A,TUBA1C,TUBA3D,TUBAL3
224.42	TUBA	I7M9N6	112	PGrepeat-1	Q24GM1	296	KOG1376@2759|Eukaryota	2SNSY@2759|Eukaryota	TUBA4A,TUBA8,TUBA3D,TUBA3D,TUBA1B,TUBA1C,TUBA1A,TUBA1C,TUBA3D,TUBAL3
53.48	TUBA	I7M9N6	96	PGrepeat-1	Q24GM1	297	KOG1376@2759|Eukaryota	2SNSY@2759|Eukaryota	TUBA4A,TUBA8,TUBA3D,TUBA3D,TUBA1B,TUBA1C,TUBA1A,TUBA1C,TUBA3D,TUBAL3
87.81	TUBA	I7M9N6	370	I7MCE9	I7MCE9	350	KOG1376@2759|Eukaryota	2R4B6@2759|Eukaryota	TUBA4A,TUBA8,TUBA3D,TUBA3D,TUBA1B,TUBA1C,TUBA1A,TUBA1C,TUBA3D,TUBAL3
224.97	TUBA	I7M9N6	96	I7MCE9	I7MCE9	311	KOG1376@2759|Eukaryota	2R4B6@2759|Eukaryota	TUBA4A,TUBA8,TUBA3D,TUBA3D,TUBA1B,TUBA1C,TUBA1A,TUBA1C,TUBA3D,TUBAL3
163.14	TUBA	I7M9N6	370	Q22B75	Q22B75	209	KOG1376@2759|Eukaryota	2SNWX@2759|Eukaryota	TUBA4A,TUBA8,TUBA3D,TUBA3D,TUBA1B,TUBA1C,TUBA1A,TUBA1C,TUBA3D,TUBAL3
182.17	TUBA	I7M9N6	112	Q237A4	Q237A4	363	KOG1376@2759|Eukaryota	2SSNN@2759|Eukaryota	TUBA4A,TUBA8,TUBA3D,TUBA3D,TUBA1B,TUBA1C,TUBA1A,TUBA1C,TUBA3D,TUBAL3
97.84	TUBA	I7M9N6	112	CAPN-2	W7X994	682	KOG1376@2759|Eukaryota	KOG0045@2759|Eukaryota	TUBA4A,TUBA8,TUBA3D,TUBA3D,TUBA1B,TUBA1C,TUBA1A,TUBA1C,TUBA3D,TUBAL3	CAPN1,CAPN11,CAPN7,CAPN10,CAPN8,ADGB,CAPN5,CAPN12,CAPN9,CAPN14,CAPN15,CAPN3,CAPN2,CAPN6
77.53	TUBA	I7M9N6	112	DIC6	I7LWZ7	168	KOG1376@2759|Eukaryota	KOG1587@2759|Eukaryota	TUBA4A,TUBA8,TUBA3D,TUBA3D,TUBA1B,TUBA1C,TUBA1A,TUBA1C,TUBA3D,TUBAL3	DNAI1,WDR60,DNAI2,WDR63,WDR34,DYNC1I2,DYNC1I1
194.39	TUBA	I7M9N6	370	FAP129	I7M9I4	131	KOG1376@2759|Eukaryota	2R2KS@2759|Eukaryota	TUBA4A,TUBA8,TUBA3D,TUBA3D,TUBA1B,TUBA1C,TUBA1A,TUBA1C,TUBA3D,TUBAL3
108.23	TUBA	I7M9N6	326	ODF3L-1	I7MF99	330	KOG1376@2759|Eukaryota	2QZ3Z@2759|Eukaryota	TUBA4A,TUBA8,TUBA3D,TUBA3D,TUBA1B,TUBA1C,TUBA1A,TUBA1C,TUBA3D,TUBAL3
162.43	TUBA	I7M9N6	370	Q231B2	Q231B2	98	KOG1376@2759|Eukaryota	2SU3F@2759|Eukaryota	TUBA4A,TUBA8,TUBA3D,TUBA3D,TUBA1B,TUBA1C,TUBA1A,TUBA1C,TUBA3D,TUBAL3
90.94	TUBA	I7M9N6	326	Q22CT6	Q22CT6	168	KOG1376@2759|Eukaryota		TUBA4A,TUBA8,TUBA3D,TUBA3D,TUBA1B,TUBA1C,TUBA1A,TUBA1C,TUBA3D,TUBAL3
41.65	TUBA	I7M9N6	96	Q22U84	Q22U84	2450	KOG1376@2759|Eukaryota	2R2F2@2759|Eukaryota	TUBA4A,TUBA8,TUBA3D,TUBA3D,TUBA1B,TUBA1C,TUBA1A,TUBA1C,TUBA3D,TUBAL3
208.84	TUBA	I7M9N6	370	Q22UX6	Q22UX6	164	KOG1376@2759|Eukaryota	2SWDJ@2759|Eukaryota	TUBA4A,TUBA8,TUBA3D,TUBA3D,TUBA1B,TUBA1C,TUBA1A,TUBA1C,TUBA3D,TUBAL3
90.29	TUBA	I7M9N6	370	FAP182	Q24BV4	3	KOG1376@2759|Eukaryota	2SS86@2759|Eukaryota	TUBA4A,TUBA8,TUBA3D,TUBA3D,TUBA1B,TUBA1C,TUBA1A,TUBA1C,TUBA3D,TUBAL3
137.85	TUBA	I7M9N6	326	ODF3L-2	Q23FZ3	322	KOG1376@2759|Eukaryota	2QSJK@2759|Eukaryota	TUBA4A,TUBA8,TUBA3D,TUBA3D,TUBA1B,TUBA1C,TUBA1A,TUBA1C,TUBA3D,TUBAL3
60.9	TUBA	I7M9N6	326	ODF3L-2	Q23FZ3	367	KOG1376@2759|Eukaryota	2QSJK@2759|Eukaryota	TUBA4A,TUBA8,TUBA3D,TUBA3D,TUBA1B,TUBA1C,TUBA1A,TUBA1C,TUBA3D,TUBAL3
49.1	TUBA	I7M9N6	326	ODF3L-2	Q23FZ3	397	KOG1376@2759|Eukaryota	2QSJK@2759|Eukaryota	TUBA4A,TUBA8,TUBA3D,TUBA3D,TUBA1B,TUBA1C,TUBA1A,TUBA1C,TUBA3D,TUBAL3
167.67	TUBA	I7M9N6	326	ODF3L-2	Q23FZ3	80	KOG1376@2759|Eukaryota	2QSJK@2759|Eukaryota	TUBA4A,TUBA8,TUBA3D,TUBA3D,TUBA1B,TUBA1C,TUBA1A,TUBA1C,TUBA3D,TUBAL3
197.66	TUBA	I7M9N6	326	Q237C5	Q237C5	100	KOG1376@2759|Eukaryota	2SPQZ@2759|Eukaryota	TUBA4A,TUBA8,TUBA3D,TUBA3D,TUBA1B,TUBA1C,TUBA1A,TUBA1C,TUBA3D,TUBAL3
139.54	TUBA	I7M9N6	326	Q237C5	Q237C5	222	KOG1376@2759|Eukaryota	2SPQZ@2759|Eukaryota	TUBA4A,TUBA8,TUBA3D,TUBA3D,TUBA1B,TUBA1C,TUBA1A,TUBA1C,TUBA3D,TUBAL3
40.36	TUBA	I7M9N6	370	Q23DU6	Q23DU6	494	KOG1376@2759|Eukaryota	2RFN6@2759|Eukaryota	TUBA4A,TUBA8,TUBA3D,TUBA3D,TUBA1B,TUBA1C,TUBA1A,TUBA1C,TUBA3D,TUBAL3
137.78	TUBA	I7M9N6	370	RIB43A	Q240R7	127	KOG1376@2759|Eukaryota	2RMX5@2759|Eukaryota	TUBA4A,TUBA8,TUBA3D,TUBA3D,TUBA1B,TUBA1C,TUBA1A,TUBA1C,TUBA3D,TUBAL3
53.33	TUBA	I7M9N6	326	I7MII4	I7MII4	332	KOG1376@2759|Eukaryota		TUBA4A,TUBA8,TUBA3D,TUBA3D,TUBA1B,TUBA1C,TUBA1A,TUBA1C,TUBA3D,TUBAL3
169.32	TUBA	I7M9N6	326	Q238Q9	Q238Q9	264	KOG1376@2759|Eukaryota	2QT8E@2759|Eukaryota	TUBA4A,TUBA8,TUBA3D,TUBA3D,TUBA1B,TUBA1C,TUBA1A,TUBA1C,TUBA3D,TUBAL3	ENKUR
174.37	TUBA	I7M9N6	112	CCDC65	Q24DJ0	477	KOG1376@2759|Eukaryota	2QQDD@2759|Eukaryota	TUBA4A,TUBA8,TUBA3D,TUBA3D,TUBA1B,TUBA1C,TUBA1A,TUBA1C,TUBA3D,TUBAL3	CCDC65
212.17	TUBA	I7M9N6	112	Q24HS2	Q24HS2	5	KOG1376@2759|Eukaryota	KOG2504@2759|Eukaryota	TUBA4A,TUBA8,TUBA3D,TUBA3D,TUBA1B,TUBA1C,TUBA1A,TUBA1C,TUBA3D,TUBAL3	SLC16A1,SLC16A2,SLC16A8,SLC16A9,SLC16A4,SLC16A10,SLC16A6,SLC16A5,SLC16A3,SLC16A11,SLC16A14,SLC16A13,SLC16A7,SLC16A12
68.6	TUBA	I7M9N6	326	Q23NK3	Q23NK3	155	KOG1376@2759|Eukaryota	2SS1C@2759|Eukaryota	TUBA4A,TUBA8,TUBA3D,TUBA3D,TUBA1B,TUBA1C,TUBA1A,TUBA1C,TUBA3D,TUBAL3
80.38	TUBA	I7M9N6	326	DUF4586	Q22TZ7	93	KOG1376@2759|Eukaryota	2R2BU@2759|Eukaryota	TUBA4A,TUBA8,TUBA3D,TUBA3D,TUBA1B,TUBA1C,TUBA1A,TUBA1C,TUBA3D,TUBAL3
45.63	TUBA	I7M9N6	326	Q22CS8	Q22CS8	129	KOG1376@2759|Eukaryota	2SQKD@2759|Eukaryota	TUBA4A,TUBA8,TUBA3D,TUBA3D,TUBA1B,TUBA1C,TUBA1A,TUBA1C,TUBA3D,TUBAL3
44.85	TUBA	I7M9N6	370	Q22CS8	Q22CS8	129	KOG1376@2759|Eukaryota	2SQKD@2759|Eukaryota	TUBA4A,TUBA8,TUBA3D,TUBA3D,TUBA1B,TUBA1C,TUBA1A,TUBA1C,TUBA3D,TUBAL3
[truncated: 17,340 more rows]
